# Supplementary material for: Genome-Wide Identification and Characterization of the YTH Domain-Containing RNA-Binding Protein Family in Liriodendron chinense
Source: Int J Mol Sci. 2023 Oct 14;24(20):15189. doi: 10.3390/ijms242015189 (PMC10606907; doi:10.3390/ijms242015189)
Supplement: Supplementary file 1 [file ijms-24-15189-s001.zip]

Archive with 1 entries (1 files):
- ijms-2613777-supplementary.xlsx
