# Supplementary material for: Genome-Wide Identification and Characterization of the YTH Domain-Containing RNA-Binding Protein Family in Liriodendron chinense
Source: Int J Mol Sci. 2023 Oct 14;24(20):15189. doi: 10.3390/ijms242015189 (PMC10606907; doi:10.3390/ijms242015189)
Supplement: Supplementary file 1 [file ijms-24-15189-s001.zip › ijms-2613777-supplementary.xlsx]

## Sheet: Table S1
Table S1. The protein sequences of 9 LcYTHs proteins.
Gene ID	Locus ID	Protein sequence
LcYTHDF1	Lchi30795	MATVAPAADQATDLLQKLTLDSQTKTLEVPEVTIKKPSATRYGSADGGDVATATIPSSERSMTPLLQDSMDPSMCYLPNGYPSTNYCYGGYEGPVNDWEDCSRYVNPNGVEMPPGVYGDNGPLMYHHGYGYAPYGAYPPAGSSIPTMGHDGQIYGHQNYQYGAPYYQPPTPPPYLNNQAPAPQVEVSTSVAAHQAPVPVETGKGNANRIANGNLIGNKGSAPLRPINPNSSWTSNGVVPGGFAAAGFQDLRFGYDGMRSTGPWLDGPMFADGQSRAATSGPFASTVPSARNQNLCPLPHVMGLHPPRPSGVGPTPGFMNSMYTNGSMYGQFGNTVRTGPGFGSNGNNAKANGRGWMVPDNKYKPRSRSIFGYGNENSDGLNELSKGPRAGRFRNQKGFA…
LcYTHDF2	Lchi30011	MAANFLLLPPAAPVGPDAITVQYPHPVQATDLLQKLSLDSQTKTLEVPEATKKKPSSIPYGSVDSGEVASVPIPSSERSTTPLLQDFMDPSMCYLPNGYGPTTYYYGGYDGPINDWEEYPRFVNPDGVEIPPHGVYGDNGSLMYHHGYGYAPYGAYPPAGSPVPTMGHDGQLYGPQHYQYGAPYYQPPTPPSAPYTPNQAPTTQGDVSTSVASDQVPPSVETGNGNANGIANGSVNSKGTVPLRPSYPNTSLTSNGSNGRGVLPSGAPASGYQDPRYGFDGMRSPVPWLDGPIFSDGQPRPATSSSISSTVSHVGNIPSARTQNLRPLTHLMGLHPARPTSGMGSAHGFMNRMYQNNRMYGSAVRTGPGFGSNGYDTRTNGRGWLAVDKYKPRGRGNGL…
LcYTHDF3	Lchi10804	MEAIQQEGADRIVSADSNEALNVLTLETEEKPADVEKFKEQLLSAKDERMVSPNGSHKATATGPSRDITGRPGLLSVGYENATSDWEEYSHYINAEGMEIGSPGIYENPSVFFHTGYGYSPQMPYGPYSPLTPPLPSAELSMPAGIDQHGTFLSDSPNSSGVLFGPRPGYYGSFGKGSFAGSSGNPAVYELWHGFDGFGSGGPWSDWSKSSEGQRSLTPLPSPVASPQPIGTVGSFGHNGSPLASGMASLQQRPLHGFGSATSYNNRGFSHEGVYHQGMNFGGSISGFGLNDQSFIATDKGGRRGRGSGSLCSCNGTMDILSEQNKGPRASRTKNSTLEHNWSVDSKRGVSPKADKESYNRPDFVTEYKDAKFFIIKSYSEDNVHKSIKYSVWASTSGG…
LcYTHDF4	Lchi05236	MHSGALAADSAGSVDILTLDAEEKTVEAENFKEQPISTKDEKMVYPSISHDSTTMGPSRDTTGHQGSLGAGGDRSAVYPSNVYAPQAQTQSFYYGGYDNAGEWDEYSRYVNAEGVEIGSPGIYNENPSLMFHPGYGYSPQVPYGPYSPVTTPLPNIRSDGPLYSPQQFPHTGPYFQQPLSPGMPYITSPIPMSQAELSLPAGIEQQGVFLTDSPNSNGVLFGPRPGYPLPYGSFGRGNFAGSSGNPPVYDLQQGYDVFGSGGPWSDWSKSSDGQRSLTPLSSPAASPQPIGTAGSFGYNTTPSAAGMASSQPRALYGFGSAASSYSRGYSHGGMYHQGMNFSGSISSLGVNGRSWITIDKGRRRGRVSGSLCSCNGTLDVLGEQNKGPRASRAKNQTSE…
LcYTHDF5	Lchi06362	MVKGQCQYGKIQGANSHPHLTATPLEEIGVMDNEVAPEFIVDQSPYYPAATNYYGYYCTGFESPGEWDDHHRFFGLDGPDLHYTGLQTEGLPYVYYTPSYGYAQSPYNPYNPYIPGAVVGVDGPFGRSASGSVQVADPSSFGRVSSVRSPLKVTLPPNTSIADFGSNAHGWAAADKLRPRLQFGGGVLNNGNGNPDVLGEQNRGPRTNRLKSPWTSSISVKAYTTKAGASNAQGNIVIYADHYNREDFPVNYPNAKFFVIKSYSEDDVHKSIKYSVWSSTPSGNKRLDSAYEDAQRISGGRPGNCPVFLFFSVNASGQFCGVAEMTGPVDFQKDMDFWQQDKWNGSFPVKWHIIKDVPNANFRHIILENNENKPVTNSRDTQEIRYMQGIDMLNIFKNH…
LcYTHDF6	Lchi04058	MVWNLNLIFYPALEGVMKNLKIDPPSDVSHPTMVALKDGSPSDATSCISSSGDAAGSVKESEVDHESLMTEQGVYYSPSSYYGYYYPGYDSSYGEWDDQGYFYGADGLDQYPVSQHGFQAPALLTKGYFPISKFPSFPNHGKGDLLYPNSPINIKANERGWGGTEKPKMRAKANGMSDFDLLNEQNRGPRTNSAKSAWVSEVGRAGSPGAEGKDNSSSSTIIRRDQYNRPDFPTKYEHAFFYVIKSYSEDDVHKSIKYNVWASTPNGNKRLDSAYQDAQERTGEKGSKCPVFLFFSVNASGQFCGVAEMTGHVDFNKNMDFWQQDKWNGFFPVKWHIIKDVPNPQFRHVILENNENKPVTNSRDTQEVKFPQGIEMLNIFKNFTAKTSILDDFGFYESR…
LcYTHDF7	Lchi07049	MAAEKQQEKRILSYFCVLSAISRSALEGMMKNLKVDPSSEAIDSNVAASKDGSPFDATSCISSSGDATSSIKESDVDQEYLMAEQGIYYPASNYYGYCYPGYDGSFGEWDDQGYFFGPDGLDIQYPAIQADNGSLICYIPGFQPGYNPYGPYIPGAMIGVDGQYLSQQSYFPGPMIPQPLASPGYYPSPVPYGSEVVPAYGWDASPLFVDGAHVNPFGGAPTIPIPKPNFSAPSHTLAQLKPTPPSKFSTTGETKVSSPALNVPPSTGVPNQSLKPANKASQQGSGFQAATVLTKGYFPIAKFPSCPNQVKGGLLYPNNPSGVKANGRGWAGTEKLKTRSKANGTSDFDLLNEQNRGPRTNSAKNTWVSVVAPVGSPGAEMNPSSNSSTTVIRRDQFNL…
LcYTHDF8	Lchi01573	MLTYGQLLTSGYSVPEAYGKHDGPSQPTSCISPPGDDTCISPPGDDTSSIKEGKKCQRLVADQGVYHPSTSDHGYYAPGYDGATHPEWDEPAHFLAGDGIEMPFSGVESDTGPMFYYMPGYGPYNLAALLDLDEQCVGQQSFFPSSGCLQPPVPNGSEAVSSYAGDSTSLIADSQNRAAGFAAPKPNVPADSGDSTPLVADSQNRAAMLTETKPNVSAPSPSGATVLTATKPNVSAPSPSEAAVLTATKPNVSAPSPSGAAVLTVTKPNASAPRPSGAAVLTATKPNVSAPSPSASLKLKGMNSTKTKGTSDTKASAPPSDSKSRASIASSNFLNSSFHSQPMKPANKVNASGQFVGLAEMIGQVDFKKNMDFWQFNGKWGGFFPLKWHMIKDIPNNQF…
LcCPSF30-L (LcDC1)	Lchi11130	MEEDVEGVLSFDFEGGLEVGPTATAITNPTPSSALIPTDPSGPNANNLTLVPAVAGPGPDAIGGMNNHVHPSMMGGRRSFRQTVCRHWLRSLCMKGDACGFLHQYDKARMPVCRFFRMHGECREQDCVYKHTNEDIKECNMYKLGFCPNGPDCRYRHAKLPGPPPTVEEVFQKIQHLNSFGYGSSNRYFIVKSCNRENLELSVQQGVWATQRSNEAKLNEAFDSSENVILIFSINRTRHFQGCAKMTSKIGGFVGGGNWKYAHGTAHYGRNFSVKWLKLCELSFHKTRHLRNPYNENLPVKISRDCQELEPSIGEQLASLLYLEPDSELMAIWEAAESKREEEKAKGVNPDDGAENPDIVPFEDNEEEEEEESEEEEESFGQALGPAQGRGRGRAMWTP…

## Sheet: Table S2
Table S2. Amino acid sequences of YTH domains and name codes and accession numbers of YTH domain proteins from Viridiplantae.
Species name	Accession number*	name code**	YTH motif
Ananas Comosus	Aco004279.1	AcoDF1A	EDTSVVPDKEQYNRADFPEKYINAKFFVIKSYSEDDVHKSIKYNVWASTPNGNKKLDAGYQEAQEKAGGCPVFLFFSVNTSGQFVGVAEMVGPVDFNKTVEYWQQDKWNGCFPVKWHIVKDVPNSILKHITLENNDNKPVTNSRDTQEVKLEQGLEMLKIFMDHVSKTSILDDFVFYEDREKIWDGRTPDNAAG
	Aco009712.1	AcoDF2A	DSSDIVPNKEQFNREDFAVKYSDAKFFIIKSYSEDDVHKSIKYNVWTSTPNGNKKLDAAYQEAQARTGGCPIFLFFSVNTSGQFVGVAEMVGLVDFNKTVDYWQQDKWHGCFSVKWHVVKDVPNSILKHITLENNENKPVTNSRDTQEVRLEQGLEMLKIFKDHVIKTSILDDFEFYENRQKLMQERRGKLQLM
	Aco008320.1	AcoDF1B	DKPITGVNEELYNSPDFPTEYTNARFIIKSYSEDNVHKSIKYGVWASTANGNKKLDSAFHEAKEREDPYPIFLFFSVNASGQFCGVAEMVGPVDFEKSVDYWQQDKWTGQFPVKWHIVKDVPNNLFRHIILENNENKPVTNSRDTQEVKLEQGLEMLTIFKNHEAEMSILDDFEFYEQREKAMQENKALLLQQ
	Aco007480.1	AcoDF2B	EEAYLGLSRELFITEYKVAMFFVIKSFSEDNIHKSIKYGVWASTPSGNKKLDSAYHGAKERGDPCPVNASGHFCGVAEMIGPVDFEKSVDFWQQNRWSGCFPVKWRIVKDVPNNLFRHIVLENNDNKPVSNSRDTQEVNLEQGLEMLNIFKNHKDETSILDDFGFYDKREKAILEYKQKQKRE
	Aco001739.1	AcoDF1C	PKESILISTDHYNLDDFPVDYPVAKFFVIKSYSEDDVHKSIKYSVWSSTVSGNRKLECAFEDARKRSAGKTRNCPVFLFFSVNASGQFCGVAEMVGPVDFHTDMDFWQQDKWSGCFPVKWHIIKDVSNAKLRHIILENNENKPVTNSRDTQEIPYNTGINMLKIFKTSPLTTSVLDDFAFYEERQKVMMEEKCRRLGR
	Aco004441.1	AcoDF2C	STMNLIVKKDEYNLPDFPTKYDHALFFVIKSYSEDDIHKSIKYNVWSSTPNGNRRLDNAFQVGQEKSREKGTKCPVFLFFSVNASGQFCGLAEMIGRVDFSKNMDFWQQDKWNGYFPVKWHIIKDIPNPQFRHLILENNDNKPVTNSRDTQEVKFPQGTEMLSIFKSYCSKTSILDDFAFYENRQKILQEKKNKTSAS
	Aco007343.1	AcoDF3C	PQGIIVIKTDQYNRDDFPVEYPYAKFFIIKSYSEDDVHKSIKYNVWSSTPNGNKKLDAAYEDAQRLSALKGVNCPVFLFFSVNGSGRFCGVAEMLGRVDFQRDMDFWQQDKWSGSFSVKWHIIKDVPNTNFRQITLENNENKPVTHSRDTQEMYIPGTTMLKIFKSSLLRESILDDFPKYEELEKSNKERRFRLLRS
	Aco003339.1	AcoDF4C	YSMKQSIARDQYNKPDFETKYEQAKFFMIKSFSEDDVQKSIKYNVWASTTYGNKKLDMAFRDAQMVVKEKGTKCPIFLFFSVNTSGQFVGLAEMIGPVDFKKNMEFWQQDRWNGFFPLTWHIIKDIPNRHFHSIKLENNDNQVVTFSRDTQEIGLPQGLKMLEIFKDYPLATSILDDFDFYEDKQKSLHATSSHHVTY
	Aco008423.1	AcoDC1A	TRTASPLPQGQSRYFIVKSCNRENLEISVQQGIWATQRSNEAKLNEAFESSENVILIFSINRTRHFQGCAKMTSKIGGFIGGGNWKSAHGTAHYGRNFSVKWLKLCELSFNKTHHLRNPYNDNLPVKISRDCQELEPFIGEQLASLLYLEPDSELMAMLAAAESKREEEK
Aquilegia corulea	Aqcoe1G060600	AcDF1A	DMSTVTPDREQYNREDFPVKYTDAKFFIIKSYSEDDVHKSIKYSVWASTPSGNKKLNAGYQESQEKSGDCPVFLCFSVNGSGQFVGLAEMVGPVDFDKSVEYWQQDKWNGCFPLKWHIVKDIPNSLLKQITLENNDNKPVTNSRDTQEVKLEQGLQMLKIFKDHSCKTCILDDFEFYEGRQKTVQEKKAKLQLF
	Aqcoe7G241300	AcDF1B	NNTPIVEARNQSFNRPDFATEYNDGKFFVIKSYSEDNVHKSIKYGVWASTPNGNKKLDAAYHEAKEKHCPVFLLFSVNASAQFCGVAEMVGPVDFDKSVDYWQQDKWSGQFPVKWHIIKDVPNSQFRHIILENNDSKPVTNSRDTQEVKLEQGLEMLNIFKNYETNLSILDDFDYYEEREKALQERKARQQAS
	Aqcoe2G257600	AcDF1C	TNGKITINPDQYNKDDFSVSYANGKFFVIKSYSEDDVHKSIKYNVWSSTPNGNKRLDSAYEDAQRIASGNSRGCPVFLFFSVNASGQFCGVAEMVGRVDFNKDMEFWQQDKWSGSFPVKWHIIKDVPNTNFRHIILENNENKPVTNSRDTQEIKYRQGTEMLKIFKNHTLKTSILDDFMYYEGRQKILQEEKARLHGK
	Aqcoe1G157200	AcDF2C	NSSTTVIRRDEYNLPDFSTKYDRALFFVIKSYSEDDIHKSIKYNVWASTPNGNKRLDSAYQDAQEKMGQKGSKCPVFLFFSVNASGQFCGVAEMIGRVDFNKNMDFWQQDKWNGFFPVKWHIIKDVPNPHFRHIILENNDNKPVTNSRDTQEVKFPQGLEMLNVFKNYLFKTSILDDFAFYESRQKVMQDKRIRTQMP
	Aqcoe6G010000	AcDF3C	EHLGPRVRRDRYNRSDLRTIYDKAKFFIIKSYSEDDIHRSIKYDVWSSTPHGNKKLNAAFHDAATIYSETGTRCPIFLFFSVNGSGQFLGFAEMIGPVDFEKDMDFWQQDKWNGFFPVTWHVIKDIPNNRLRHIILENNDSKPVTYTRDTQEVGLKQGLEMLSIFKNHSAMSSMLDDYKFYEDQEKSLQARKSSKEIF
	Aqcoe1G183700.1	AcDC1A	NRNASPLPQGLSRYFVVKSCNRENLELSAQQGVWATQRSNEAKLNEAFDSAENVILIFSVNRTRHFQGCAKMTSKIGEISGGGNWKYAHGTAHYGRNFSVKWLKLCELSFHKTRHLRNPYNDNLPVKISRDCQELEPSIGQQLASLLYLEPDSELMAISVAAESKRKEEK
Amaranthus hypochondriacus	AHYPO_010570-RA	AhDF1A	ATLDLVPDREQYNSCDFPEKYESAKFFVIKSYSEDDVHKSIKYNVWSSTPNGNKKLDLSYKEAQQKSGGCPVFLFFSVNTSGQFVGLAEMVGPVDFHKNVEHWQQDKWYGSFPVKWHIVKDVPNSLLKHIILENNENKPVTNSRDTQEVKLEQGLQILRIFKEHTSRTCILDDFAFYEARQKTIQEKKAKQQQF
	AHYPO_014607-RA	AhDF2A	ETPSPMPDKQQFNKEDFAETYSNAKFFVIKSYSEDDVHKSIKYNVWASTPTGNQKLDAAYQEAKGKTDACPVFLLFSVNASGQFVGLAEMVGPVDFNKNMDFWQQDKWTGCFPVKWHIVKDVPNSLLKHITLENNDNKPVTNSRDTQEVKLEQAVQVVKIFKSHLNKTSILDDFEFYETRQKALQEKKAKRLQY
	AHYPO_001321-RA	AhDF1B	TSSACGVNFASLNSEEFPTAYENAKFFIIKSFSEDNIHRSIKYGVWASTPHGNRKLDAAYQEAKEKGNCPVFLLFSVNASGQFCGVAEMVGPVDFDKNADYWQQDRWTGQFAVRWHIIKDIPNSKFRHILLENNDHKPVTHSRDSQEVNQEQGIDMLRIFKEFEAQTSILDDFEFYEEREKVLQERKNRQQAK
	AHYPO_003351-RA	AhDF2B	GASASGGSLASCNSADFPVEYENAKFFIIKSFSEDNIHRSIKYGIWASTPHGNRKLDAAYQEAKEKGDYPVFLLFSVNASGQFCGVAEMTGPVDFEKNADYWQQDRWTGQFTVRWHLIKDIPNSKFRHILLENNDNKPVTHSRDAQEVKLDLGIEMLKIFKEYDAQTSILDDFEFYDEREKVLQERKTRQQAK
	AHYPO_014122-RA	AhDF1C	AEGNIVIYADQYNKDDFPVDYANAKFFVIKSYSEDDVHKSIKYNVWSSTPNGNKKLSIAYEDAQKLAAGTPGGCPIFLFFSVNASGQFCGVAEMVGPVDFDKDMDFWQQDKWSGSFSVKWHIIKDVPNPTFRHIILENNEHKPVTNSRDTQEIMLKQGLDMLKLFKNFSSKTSLLDDFMYYENRQKIMHDERARLFRR
	AHYPO_011235-RA	AhDF2C	EKKILGVLKREYNSADFPTEYDAAKFYVIKSYSEDDVHKSIKYNVWSSTANGNKKLDAAFHDAEVKANETGVKCPIFLFFSVNGSGQFVGVAEMTGKVDFKKNMGFWQQDKWSGFFPVNWHIVKDVPNSQLRHILLENNDRKPVTYTRDTQEIELKEGLDMLKIFKKISSRTSILDDMDFYEIREKELLMKRSSKSGA
	AHYPO_001693-RA	AhDF3C	ERFGSAVQTDKYNLADFLTEYEAAKFYVIKSYSEVNVYNCIKYNVWSSTEYGNKKLDAAFRDAEIKANETGVKCPIFLFFSVNGSGQFVGVAEMIGKVDFNKTMKFWQLDKWSGFFPLKWHIVKDVPNSQLRHILLENNENKPVTFTRDTQEIGLKHGLEMLKIFKNHLSKTSLLIDMEFYENQEKELLMKKSGNPGF
	AHYPO_012466-RA	AhDC1A	GGTATPLPQGITRYFIVKSCNRENLELSVQQGVWATQRSNEAKLNEAFDSVEHVILIFSVNRTRHFQGCAKMTSKIGETASGGNWKHAHGTAHYGRNFSVKWLKLCELSFNKTRHLRNPYNENLPVKISRDCQELEPSVGEQLASLLYLEPDGELMATLTAAESKREEEK
	AHYPO_015768	AhDC1B	SNLVVEDKVCNTRYFIIKSLNHENIQLSIERGIWATQVMNEPILEEAFYNCHKVILIFSVNSSGFFQGYAQMMSSVGRRRDNVWTQGTGANNPWGRSFRVKWLRSSNLAFHKTLHLKNPLNEFKPVKISRDCQELPPEIGEALCQLIDREPEEDPTLKRDILLMRK
Amborella trichopoda	evm_27.model.AmTr_v1.0_scaffold00004.54	AtrDF1A	EDVSTIPNKDQYNRPDFVTKYSDAKFFIIKSYSEDDIHKSIKYSVWASTPNGNKKLDAAYKEAQEKTGGCPVFLFFSVNASGQFLGVAEMVGPVDFNKNVEFWQQDKWNGCFPVKWHVVKDVPNNQLKHIILENNDNKPVTNSRDTQEVKFDQGIEILKIFKEYGFRSSMLDDFVYYDGRQKAIQEKRAKQQQL
	evm_27.model.AmTr_v1.0_scaffold00025.287	AtrDF1B	TKNGTSESNELYNRLDFNIEYKDAKFFIIKSYSEDNVHKSIKYGVWASTANGNRKLDAAYRESKEKDGHCPVFLLFSVNASAQFCGVAEMMGPVDFEKSVDYWQQDKWSGQFPVKWHIVKDVPNSQFRHIILENNDNKPVTNSRDTQEVKLEQGLEILKIFKNYNSNVSILDDFEFYETRQKAMQERKARQQQA
	evm_27.model.AmTr_v1.0_scaffold00096.42	AtrDF1C	GQDSIVHNTDQYNRANFPVKYSDAKFFVIKSYSEDDVHKSIKYHVWSSTPSGNNRLNTAFEDAQRRSGGKPGSCPVFLFFSVNASGQFCGVAEMVGSVDFQKDMDFWQQDKWSGCFPVKWHFVKDVPNSYFRHIILENNENKPVTNSRDTQEIRFPQGIEMLAIFKNYASKTSILDDFKYYEDRQRVLQEKKSRLLAK
	evm_27.model.AmTr_v1.0_scaffold00068.160	AtrDF2C	DGLTGAVKRDQYNLSDFLTKYDSAFFFVIKSYSEDDVHKSIKYNVWASTPNGNKRLDNAYQDAQQKALEKGSKCPVFLFFSVNASGQFCGVAEMMGRVDFNQNMDFWQQDKWNGFFPVKWHVIKDVPNPQFRHIILENNDNKPVTNSRDTQEVKFPQGIEMLNIFKNYSSKTSILDDFAFYENRQKAMEDQKIRLPTH
	evm_27.model.AmTr_v1.0_scaffold00071.175	AtrDF3C	VLENPLIKRDLYNLLDFPTNYEAALFYVIKSFSEDDVHKSLKYNVWASTDFGNKKLDEAFHGAQAKLNDNGSRCPVFLFFSVNGSGQFVGLAEMTCKVDFKKTLDFWQGDVWNGFFPVKWHIVKDVPNHLLTHIILKDNENKAVTYSRDTQEVTFSQGIEMLKIFKYYSAVTSILDDFSFYESRQKTMYERKSRLANP
	evm_27.model.AmTr_v1.0_scaffold00155.52	AtrDC1A	VSAASPLPQGQSRYFIVKSCNRENLELSVQKGIWATQRSNESKLNEAFDSSENVVLIFSINRTRHFQGCAKMTSKIGGYVGGGGWKYAHGTAHYGRNFSLKWLKLCELSFHKTRHLRNPYNENLPVKISRDCQELEPSIGEQLASLLYLEPDSELMAIAVAAKSKREEER
	evm_27.model.AmTr_v1.0_scaffold00001.426	AtrDC1B	SCAIGNRKMHKTRYFVIKSLNHQNIQLSIEKGIWATQVMNEQILEEAFHSSDRVILIFSVNMSGFFQGYAQMMSPVGWRRENVWSGSSGGSNPWGRTFKVKWLQLNNLAFQKTLHLKNPLNDYKPVKISRDCQELTQEVGEALCELLDGRIDMDGKQKRGNAFRDDLLFKR
Arabidopsis thaliana	AT3G03950	ETC1 (AtDF1A)	DVSAVDLQRYNGENFPESFVKAKFFVIKSYSEDDVHNCIKYGAWSSTPTGNKKLNAAYYEAKENSQECPVYLLFSVNASGQFVGLAEMVGPVDFNKTMEYWQQDKWIGCFPVKWHIIKDIPNSLLRHITLANNENKPVTNSRDTQEVNLEHGTKIIKIFKEYMSKTCILDDYKFYETRQKIIRDKKIKQKKQ
	At3g13460	ECT2 (AtDF2A )	DNTCVVPDREQYNKEDFPVDYANAMFFIIKSYSEDDVHKSIKYNVWASTPNGNKKLAAAYQEAQQKAGGCPIFLFFSVNASGQFVGLAEMTGPVDFNTNVEYWQQDKWTGSFPLKWHIVKDVPNSLLKHITLENNENKPVTNSRDTQEVKLEQGLKIVKIFKEHSSKTCILDDFSFYEVRQKTILEKKAKQTQK
	AT5G61020	ECT3 (AtDF3A)	SEDVSLLDPKDYNKIDFPETYTEAKFYVIKSYSEDDIHKSIKYSVWSSTPNGNKKLDASYNEAKQKSDGCPVFLLFSVNTSGQFVGLAEMVGPVDFNKTVEYWQQDKWIGCFPVKWHFVKDIPNSSLRHITLENNENKPVTNSRDTQEVKLEQGIKVIKIFKDHASKTCILDDFEFYENRQKIIQERKSKHLQI
	AT1G55500	ECT4 (AtDF4A )	TVTCVLPDREECNRDDFPVEYKDAKFFIIKSYSEDDVHKSIKYNVWASTPNGNKKLDAAYQEAQQKSSGCPVFLFFSVNASGQFIGLAEMKGPVDFNKNIEYWQQDKWTGSFPLKWHILKDVPNSLLKHITLEYNENKPVTNSRDTQEVKLEQGLKVVKIFKEHNSKTCILDDFSFYEARQKTILEKKAKQQQS
	AT3G13060	ECT5 (AtDF1B)	NKGSAKEHEESNNADFVTDYTNAKLFIIKSYSEDNVHKSIKYNVWASTPNGNKKLDAAYREAKDEKEPCPLFLLFSVNASSQFCGVAEMVGPVDFEKSVDYWQQDKWSGQFPVKWHIIKDVPNSQFRHIILENNDNKPVTNSRDTQEVKLEQGIEMLKIFKNYDADTSILDDFGFYEEREKIIQDRKARRQPS
	AT1G27960	ECT9 (AtDF2B )	SKMISYDRVDRFCQQELLSQFRDAKFFVIKSYSEDNVHKSIKHCVWASTKNGNKKLDAAYREAKKKDVACPVFLLFSVNASSQFCGVAEMVGPVDFNTSVEYWQQDRWSGHFPVQWLIVKDVPNSLFRHIIIESNDNKPVTNSRDTQEVGLEKGIEMLDIFISCEMRSSILDDFNFYEERQIAIQDRKARQRAV
	AT5G58190	ECT10 (AtDF3B)	DSSTAGPNPSLYNHPEFVTDYKNAKFFIVKSFSEDNVHRSIKYNVWASTPHGNKKLDTAYRDAEKMGGKCPIFLFFSVNASGQFCGVSEMVGPVDFEKDAGYWQQDRWSGQFPVKWHIVKDIPNNRFCHILLQNNDNKPVTHSRDSQEVKLRQGIEMLRIFKEYEAHTSILDDFGYYDELEGQKVGEDGTRKKA
	AT3G17330	ECT6 (AtDF1C))	AEGNIVINPDRYNKEDFSIEYSDARFFVIKSYSEDDVHKSIKYGVWSSTLNGNKKLQSVYEDAQRIATEKSRECPIFLFFSVNSSGLFCGVAEMTGPVSFDRDMDFWQQDKWSGSFPVKWHIIKDVPNSYFRHIILHNNENKPVTNSRDTQEIILKQGLEVLKLFKHHAEKTSLLDDFMYYEDRQRLMQEERARLPFR
	AT1g48110	ECT7 (AtDF2C )	AEGNIVINPSQYNKEDLRIDYSNAKFFVIKSYSEDDVHKSIKYNVWSSTLHGNKKLQSAYEDAQRIATEKSCECPIFLFFSVNASGLFCGMAEMTGPVSFDKDMDFWQQDKWSGSFPVKWHIIKDVPNSYFRHIILQNNENKPVTNSRDTQEIMLKQGLEVLKIFKDHMERTSLLDDFVYYESRQRVMQDERTRLPYR
	AT1G79270	ECT8 (AtDF3C)	NGVGSVIRRDQYNLPSFQTKYEEAIFFVIKSYSEDDIHKSIKYNVWSSTLNGNKKLDSAYQESQKKAADKSGKCPVFLFFSVNASGQFCGVAEMIGRVDYEKSMEFWQQDKWTGYFPVKWHIIKDVPNPQLRHIILENNENKPVTNSRDTQEVRLPQGNEVLNIFKNYAAKTSILDDFDFYENREKVMVQKKLRFPPV
	AT1G09810	ECT11 (AtDF4C)	NSFALALRREMYNLPDFQTDYEDAKFFVIKSYSEDDVHKSIKYSVWSSTINGNKKLDAAFRDAETKTLEDGKKRPIFLFFSVNASRQFVGLAEMVGYVDFNKDLDFWQVDKWSGFFPVEWHVVKDIPNWELRHIILDNNEDKPVTHTRDTHEIKLKEGLQMLSIFKKYSAVTFLLDDMDFYEEREKSLRAKKEHKPAT
	AT1G30460	CPSF30 (AtDC1A )	NRTSHPLPQGVNRYFVVKSNNRENFELSVQQGVWATQRSNEAKLNEAFDSVENVILIFSVNRTRHFQGCAKMTSRIGGYIGGGNWKHEHGTAQYGRNFSVKWLKLCELSFHKTRNLRNPYNENLPVKISRDCQELEPSVGEQLASLLYLEPDSELMAISIAAEAKREEEK
	AT4G11970	ECT12 (AtDC1B )	KANKNSKPGYRTRYFIIKSLNYDNIQVSVEKGIWATQVMNEPILEGAFHKSGRVILIFSVNMSGFFQGYAEMLSPVGWRRDQIWSQGGGKNNPWGRSFKVKWLRLSELPFQKTLHLKNPLNDYKPVKISRDCQELPEDIGEALCELLDANSCDDGLLNSSSRDDYSTKR
Brassica oleracea	Bol035532	BoDF1A	ENTCIVPDREQYNKEDFPVDYADAMFFIIKSYSEDDVHKSIKYNVWASTPNGNKKLAAAYQEAQQKPGGCPIFLFFSVNASGQFVGLAEMTGPVDFNTNVDCWQQDKWTGSFPLKWHIVKDVPNSLLKHITLENNENKPVTNSRDTQEVKLEQGLKIVKIFKEHTSKTCILDDFSFYEVRQKTILEKKAKQTQK
	Bol040382	BoDF2A	ENTCIVPDREQYNKEDFPVDYENAMFFVIKSYSEDDVHKSIKYNVWASTPNGNKKLAAAYQEAQQKPGGCPIFLFFSVNASGQFVGLAEMTGPVDFNTNVEYWQQDKWTGSFPLKWHIVKDVPNSLLKHITLENNENKPVTNSRDTQEVKLEQGLKIVKIFKEHTSKTCILDDFSFYEVRQKTILEKKAKQQQT
	Bol015814	BoDF3A	ENTCIVPDREQYNKEDFPVDYENAMFFVIKSYSEDDVHKSIKYNVWASTPNGNKKLAAAYQEAQQKPSGCPIFLFFSVNASGQFVGLAEMTGPVDFDTNVEYWQQDKWTGSFPLKWHIVKDVPNSLLKHITLENNENKPVTNSRDTQEVKLEQGLKIVKIFKEHTSKTCILDDFSFYEVSEEKTATDEKKESSTA
	Bol012589	BoDF4A	PEDVSLPDSKEYNKEDFSDSYYSNAKLFVIKSYSEDDVHKSIKYNVWSSTPNGNKKLNAAYNEAKDKSCPVFLIFSVNTSGQFVGLAEMVGPVDFNQTVEYWQQDKWVGCFPVKWHIVKDIPNSSLRHITLENNENKPVTNSRDTQEVKVEQGVKVIKIFKEHESKTCILDDFVFYESREKIIKEGKKKHQEY
	Bol035536	BoDF5A	VTEAVAPDREQYNKEDFPVDYANAKFFVIKSYGEDDVHKSIKYNVWASTLRGNKKLDAAYEAAQQKPRACPVFLFFSVNTSRHFVGLSEMTGRVEFDKNVDYWQQDKWKGSFPLRWHIVKDVPNSLLKHIILDNRKRVTRSRDTEEVMLEQGLNILKIFKEHTSKTCILDDFSFYEVREKTILEKKAK
	Bol010247	BoDF1B	NKGSTKEHEDSNNNSNDFVTDYNDAKLFIIKSYSEDNVHKSIKYNVWASTANGNKKLDAAYREAKEEKEPCPVFLLFSVNASSQFCGVAEMIGPVDFEKSVDYWQQDKWSGQFPVKWHIIKDVPNSQFRHIILENNDNKPVTNSRDTQEVKLEQGIEMLKIFKSYDAETSILDDFEFYEEREKIIQDRKARRQPS
	Bol015779	BoDF2B	NKDSPKEEANNNNNPEFVTDYSDAKLFIIKSYSEDNVHKSIKYNVWASTPNGNKKLDAAYREAKEEKEACPVFLLFSVNASSQFCGVAEMIGPVDFEKSVDYWQQDKWNGQFPVKWHIIKDVPNSQFRHIILENNDNKPVTNSRDTQEGIEMLKIFKNYDAETSILDDFGFYEEREKIIQERKARRLPN
	Bol008438	BoDF3B	SRPNAKSKMITYDQQDLLSKFRDAKFFVIKSYSEDNVYKSMKYCVWASTKNGNKKLDAAYREAKTKQVACPVFLLFSVNASAQFCGVAEMVGPVDFETSVEYWQQDRWSGHFPVKWVIVKDVPNSLFRHIIIEDNDNKPVTNSRDTQEVGVEQGIEMINIFNSCEMKSSILDDFSFYEERQRIQDRKARQRAL
	Bol015553	BoDF4B	GSSTAGPNPSLYNSPEFVTDYKNAKFFIVKSFSEDNVHRSIKYNVWASTPHGNKKLDTAYRDAEKMGGKCPIFLFFSVNASGQFCGVSEMVGPVDFEKDAGYWQQDRWSGQFPVKWHILKDVPNNRFSHILLQNNDNKPVTHSRDSQEVKLRQGIEMLRIFKEYEAHTSILDDFSYYDERERQKVGEDGGRKED
	Bol025994	BoDF5B	DSSTAGSNPSLYNHPEFATDYKNARFFIVKSFSEDNVHRSIKYNVWASTPHGSKKLDTAYRDAEKMGGKCPIFLFFSVNASGQFCGVAEMVGPVDFEKDAAYWQQGKWNGQFPVKWHIVKDVPNNRFSHILLQNNDNKPVTHSRDSQEVKLRQGIEMLRISKEYEAHTSILDDFSYYDERESEKVGEDGVRKEE
	Bol045155	BoDF1C	AEGNIVIDPNLYNKEDLRIDYTNAKFFVIKSYSEDDVHKSIKYNVWSSTLHGNKKLQSAYEDAQRIATEKSCECPIFLFFSVNASGLFCGMAEMTGPVSFEKDMDFWQQDKWSGSFPVKWHIIKDVPNSYFRHIILHNNENKPVTNSRDTQEIMMKQGLEVLKIFKGHAERTSLLDDFAYYENRQRVMHDERNRLPYR
	Bol036797	BoDF2C	SSFVLDLRREMFNLPDFQTDYEDAKFFVIKSYSEDDVHKSIKYSVWSSTVNGNKKLDAAYRDAEAKTLVDGKKRPIFLFFSVNASRQFVGLAEMVGYVDMNKDLDFWQVDKWCGFFPVEWHVVKDVPNWELCHIVLDNNEGKAVTHTRDTQEIKLREGLQMLSIFKKFSAVTSLLDDMDFYEEREKSLRLKKEHKPAT
	Bol016106	BoDC1A	DQTSHPLPRGVNRYFVVKSNNSENFELSVQQGVWATQRSNEAKLNEAFDIVDNVILIFSVNRTRHFQGCAKMTSRIGGYIGGGNWKNEHGTQQYGGNFSVKWLKLCELSFHKTRNLRNPYNENLPVKISRDCQELEPSVGEELASLLYLEPDSKLMAISIAAEAKREEEK
	Bol044954	BoDC1B	GSKNKSKPGYQTRYFIIKSLNYDNIQLSVERGIWATQVMNEPILEGAFHNSGRVVLIFSVNMSGFFQGYAEMLSPVGWRRDHIWSQGGGKNNPWGRSFKVKWLRLTELPFQKTLHLKNPLNDYKPVKISRDCQELPGDIGEALCELLDAHSCDDGLLNRDDYSTKR
Branchiostoma floridae***	245873	BfDF1	RFFVIKSYSEDDIHRSIKYHIWCSTEHGNKRLDQAFRERKGKGPIYLFFSVNGSGHFCGVAQMMSEVDYNADTGVWSQEKWKGKLEVKWIFVKDVPNSQLRHIRLENNENKPVTNSRDTQEVPPEKGKQVLKILS
	255997	BfDC1	RFFLVKSNNHENVALAKAKGVWSTPPNNERLNQAFKDSRNIILVFSVKESGKFQGFARMSSESRRDVKPVQWVLPPGLSAKALGGVIKLDWINRHELPFTKTTHLFNAWNENKPIKIGRDGQELEPNCAAALCQMFP
	123593	BfDC2	RYFILKCNNQRNLDIAMNQSIWATTPSNEKKLNKAFKDCQNVYLVFSVQGSGHFQGYARMASSISKDKVPEFSSASLGGAFQIEWIKRMSIPFQAAHHLLNPWNENKKVQISRDGQEIEPQVGEQLLKAWD
Capsella rubella	Carubv10013133m	CrDF1A	DSTCVVPDREQYNKEDFPVDYGNAMFFIIKSYSEDDVHKSIKYNVWASTPNGNKKLAAAYQEAQQKPGGCPIFLFFSVNASGQFVGLAEMTGPVDFNTNVEYWQQDKWTGSFPLKWHIVKDVPNSLLKHITLENNENKPVTNSRDTQEVKLEQGLKIVKIFKEHCSKTCILDDFSFYEVRQKTILEKKAKQQQT
	Carubv10013762m	CrDF2A	DVSAVDLQRYNGESFPETFVKAKFFVIKSYSEDDVHNSIKYGAWSSTPTGNKKLNAAYYEAKENSQECPVYLLFSVNASGQFVGLAEMVGPVDFNKTMEYWQQDKWIGCFPVKWHIIKDIPNSLLRHITLENNENKPVTNSRDTQEVNLDHGTKIIKIFKEYMSKTCILDDYKFYETRQKIIRDKKIKQKKQ
	Carubv10026294m	CrDF3A	CEDGSLLELKDYNKKDFPETYSEAKFFVIKSYSEDDIHKSIKYNVWSSTPNGNKKLDASYNEAKQKSEGCPVFLLFSVNTSGQFVGLAEMVGPVDFNKTVEYWQQDKWIGCFPVKWHFVKDIPNSSLRHITLENNENKPVTNSRDTQEVKLEQGMKVIKIFKDHASKTCILDDFVFYENRQKIIQERKSKHVQI
	Carubv10013132m	CrDF1B	NKGSATEHEESNNSSDFITDYDNAKLFIIKSYSEDNVHKSIKYNVWASTPNGNKKLDAAYREAKDEKEPCPLFLLFSVNASSQFCGVAEMVGPVDFEKSVDYWQQDKWSGQFPVKWHIIKDVPNSQFRHIILENNDNKPVTNSRDTQEVKLEQGIEMLKIFKNYDADTSILDDFGFYEEREKIIQDRKARRQPN
	Carubv10026226m	CrDF2B	DSSTAGPNPSLYNHPEFVTDYKNAKFFIVKSFSEDNVHRSIKYNVWASTPHGNKKLDTAYRDAEKMGGKCPIFLFFSVNASGQFCGVSEMAGPVDFEKDAGYWQQDRWSGQFPVKWHIVKDVPNNRFCHILLQNNDNKPVTHSRDSQEVKLRQGIEMLRIFKEYEAHTSILDDFCYYDEREMQKMGEDGTTKEA
	Carubv10008725m	CrDF3B	KSNITYGLVDSFCQQDLLSQFRDAKFFVIKSYSEDNVYKSIKYSVWASTKNGNKKLDAAYREAKTKDVACPVFLLFSVNASAQFCGVAEMVGAVDFNTSVEYWQQDRWSGHFPVRWLIVKDVPNSLFRHIIIENNDNKPVTNSRDTQEVGLEQGIEMLNIFKSCAMRSSILDDFSFYEERQRAIQDRKARQRVL
	Carubv10008560m	CrDF1C	ADGNIVINPSQYNKEDLRIEFSNAKFFVIKSYSEDDVHKSIKYNVWSSTLHGNKKLQSAYEDAQKIASEKSCECPIFLFFSVNASGLFCGMAEMTGPVSFDKDMDFWQQDKWSGSFPVKWHIIKDVPNSYFRHIILQNNENKPVTNSRDTQEIMLKQGLEVLKIFKDHMERTSLLDDFLYYEGRQRVMQEERTRLPYR
	Carubv10021946m	CrDF2C	KGVGSVIVRDQYNLPSFQTKYEEAMFFVIKSYSEDDIHKSIKYNVWSSTLNGNKKLDSAYQESQKKIAEKNVKCPVFLFFSVNASGQFCGVAEMVGRVDYEKSMEFWQQDKWTGYFPVKWHMIKDVPNPQLRHIILENNENKPVTNSRDTQEVRLPQGNEVLNIFKTYAAKTSILDDFDFYENREKVMVQKKLRFPPV
	Carubv10013212m	CrDF3C	AEGNIVINPDQYNKEDIRIDYSKAKFFVIKSYSEDDVHKSIKYGVWSSTLHGNKKLQSVYEDAQRIVTEKSCECPIFLFFSVNASGLFCGVAEMTGPVSFNRDMDFWQQDKWSGSFPVKWHIIKDVPNSYFRHIILQNNENKPVTNSRDTQEIMLKQGLEVLKLFKNHAEKTSLLDDFIYYENRQRLMQEEKARLPFR
	Carubv10011018m	CrDF4C	DSFSLTIRRDMYNLPDFQTDYEDAKFFVIKSYSEDDVHKSIKYSVWSSTINGNKKLDAAFRDAETKTREDGKKRPIFLFFSVNASRQFVGLAEMAGYVDFKKDLNFWQVDKWSGFFPVEWHVVKDIPNWELRHIILANNEDKPVTHTRDTHEVKLKEGLQMLSIFKNYSAVTFLLDDMDFYEEREKSLRVNKEHKPAT
	Carubv10008570m	CrDC1A	NRSSHPLPQGVNRYFVVKSCNRENFELSVQQGVWATQRSNEAKLNEAFDSVENVILIFSVNRTRHFQGCAKMTSRIGGYIGGGNWKHEHGTAQYGRNFSVKWLKLCELSFHKTRNLRNPYNENLPVKISRDCQELEPSIGEQLASLLYLEPDSELMAISIAAEAKREEEK
	Carubv10003808m	CrDC1B	NPDKNSKPGHQTRYFIIKSLNYENIQVSVEKGIWATQVMNEPILEGAFHKSGRVILIFSVNMSGFFQGYAEMLSPVGWRRDHIWSQGGGKNNPWGRSFKVKWLRLSELPFQKTLHLKNPLNDYKPVKISRDCQELPEDIGEALCELLDANSCDDGLLNSCSRDDYSTKR
Chlamydomonas reinhardtii	Cre12.g516400.t1.2	CreDC1	NARARPGAGDAIRYFIIRSNSLQNIFISVRTGAWATTRTNDPKLDAAFRSSREVRLIFSVMGSNAFQGYATMRTSVGAFPKPVIWENGQQFGRPFGVEWRVLFELPHDDCNHIRNRLNDNKVVYMARDCTELPQEQGDLLTTIMTQRAAAAGAKAPRQQLAMLEASG
Citrus sinensis	orange1.1g005158m	CsiDF1A	DKISLSPDRDEYNKADFPEEYTDAKFFVIKSYSEDDVHKSIKYSVWASTPNGNKKLDAAYQEAQQKSRSCPVFLLFSVNTSGQFVGLAEMAGPVDFNKNVEYWQQDKWTGCFPVKWHIVKDVPNSLLKHITLENNENKPVTNSRDTQEIKLEQGLKLIKIFKDHPSKTCILDDFGFYETRQKTIQEKKAKQQQF
	orange1.1g010141m	CsiDF2A	DNLPLIPDKEKYSGEDFPESYSDAKFFIIKSYSEDDVHKSVKYNMWTSTPNGNKKLDAAYREAKEKSSDCPVFLLFSVNASGQFVGVAEMVGPVDFDKTVEYWQQDKWVGCFPLKWLIIKDVPNSSLRHITLENNENKPVTNSRDTQEVNFEIGIQILKIFKSHSSKRCILDDFGFYEARERIMQQKKAKQHQL
	orange1.1g005934m	CsiDF1B	SKSVVKILDESYNQPDFVTDYKDAKFFIIKSYSEDNVHKSIKYGVWASTPNGNKKLDAAYCEAKEKQDPCPVFLFFSVNASAQFCGVAEMIGPVDFEKSVDYWQQDKWSGQFPVKWHIIKDVPNSQFRHIVLENNDNKPVTNSRDTQEVKLEQGIEMLNIFKNYVTDMSILDDFDFYEDRQKAMQERKARQQAS
	orange1.1g038459m	CsiDF2B	NSSGSGINFELYNQFDFPTDYENAKFFVIKSFSEDNVHKSIKYGVWASTPHGNKKLDAAYHEAKETDNRCPIFLLFSVNASGQFCGVAEMVGPVDFENSADYWQQDRWSGQFPVKWLIIKDVPNSRFRHLLLENNDNKPVTHSRDSQEVKLEQGVEMLRIFKEHDARTSILDDFDFYDERERSLKERRAKQQVS
	orange1.1g006798m	CsiDF3B	NGTLDGILKGSYNQLDFVTNYKVAKFFIIKSYSEDNVHKSIKYGLWASTPNGNKKLDAAYREAKEKHGTCPIFLLFSVNASAQFCGVAEMVGPVDFDKSVDYWLQDKWSGQFPVKWHIIKDVPNSQFRHIILEKNDNKPVTNSRDTQEVELEQGIEMLNIFKNYESYSSILDDFHFYEQRQKAMQERKAGQQAN
	orange1.1g005441m	CsiDF1C	VEGNIIICTEHYNKEDFQVDYVDAKFFVIKSYSEDDVHKSIKYGVWSSTSHGNKKLQSAYEDAQKLAAGKPGGCPIFLFFSVNASSQFCGVAEMIGPVDFYKDMDFWQQDKWSGSFPVKWHIIKDVPNTSLRHIILRNNENKPVTNSRDTQEIMHTEGLEMLKIFKNHPRDTSLFDDFMYYEKRQKFMQEERARLVFK
	orange1.1g008255m	CsiDF2C	EVLSPTVSRDQYNLPDFQVEYEKAKFYVIKSYSEDDIHKCIKYDVWSSTPNGNKKLDATFNEAEAKADETGTRCPIFLFFSVNGSGQFVGLAEMMGKVDFNKDMDFWQLDKWNGFFPVKWHVIKDVPNTLLRHITLENNENKPVTHSRDTQEIGLKQGLEMLKIFKSYSAKTSLLDDFNFYENKERSFHGKKSSKPAT
	orange1.1g048663m	CsiDF3C	DSISSLIWKDQYNLPDFRIKYDHALFFVIKSYSEDDIHKSIKYSVWSSTPNGNKKLDAAYEDAQSRIAEKGSKCPVFLFFSVNASGQFCGVAEMIGRVDFNKNMDFWQQDKWNGYFPVKWHIIKDVPNPQLRHIILENNDKKPVTNSRDTQEVKFPQGIEILNIFKNYPSKTSILDDFDFYESRQKVMQEKKVRLSVS
	orange1.1g005338m	CsiDC1A	NRNATPLPQGISRYFIVKSCNRENLELSVQQGVWATQRSNEAKLNEAFDSAENVILIFSVNRTRHFQGCAKMTSKIGGSVGGGNWKYAHGTAHYGRNFSVKWLKLCELSFHKTRHLRNPYNENLPVKISRDCQELEPSIGEQLAALLYLEPDSELMAISVAAEAKREEEK
	orange1.1g015749m	CsiDC1B	STDNNKGKLYNTRYFIIKSLNHQNIQLSIEKEIWATQVMNEPILEEAFHNSGKVILIFSVNMSGFFQGYAQMMSSVGWRRDNVWSQGNGKNNPWGRSFKVKWLRLNTLPFQKTLHLKNPLNDYKPVKISRDCQELPQDIGEALCHLLDGKDDVDGIQTSFHRDDLPAKR
Drosophila melanogaster***	CG6422-RA	DmDF1	RFFVIKSYSEDDIHRSIKYEIWCSTDHGNKRLDDAFKERHEEGGNIMLFFSVNGSGHFCGMAQMMTPVDYNSTSSVWSQDKWRGKFKVKWIYVKDVPNGTLRHIRLENNENKSVTNSRDTQEVPNDKGIEVLQILH
	CG12076-RB	DmDC1	RFFLIKSNNSDNVQLSKNKSVWATLPQNDANLNQAFKEARNVLLIFSVNESGKFAGFARMAAPSRRDIPQVAWVLPPSISPKALGGVIELDWICRKELSFNATLHLHNTWNEGKPVKIGRDGQEIEPKIGGELCRLFP
Dunaliella salina	Dusal.0106s00010.1	DsDC1	QQQQRQQRPRRVRYFIIRSYNQENVDISINVGGWATTKHNEIKLNEAYATCDEVRLVFSVNSSNCFQGYAVMSTPVGQYRSIIWSNGKAFGNAFGVDWRCVFNLEVWNVKHLLNPLNENKPVHVARDGQEVPTRVGDELVSIMEATARQAGVPVPPPAPGGVGAGM
Eucalyptus grandis	Eucgr.B03590.1	EgDF1A	NKVSVIPDREQYNKADFPEDYEDAKFFIIKSYSEDDVHKSIKYSVWASTPNGNKKLDAAYREAQEKPGSSPVFLFFSVNTSGQFVGLAEMVGPVDFHKSVEYWQQDKWNGCFPVKWHIVKDVPNSMLKHITLENNENKPVTNSRDTQEVKLVQGLKMIKIFKEHPVKTCLFDDFEFYENRQKAIQEKKARQQYQ
	Eucgr.B03591.1	EgDF2A	NRSSVVPDCTQYNKVDFPEDYNDAKFFIIKSYSEDDVHKSIKYNVWASTPNGNKKLDAAYREAQEKAAGCPIFLFFSVNTSGQFVGLAEMVGPVDFHKNVEYWQQDKWMGCFPVKWHIVKDVPNNLLKHITLENNENKPVTNSRDTQEVKLPQGLKMIKIFQTHLVKTCLLDDFDFYENRQRAIQEKKARQLQF
	Eucgr.J03195.1	EgDF1B	SASITKIPHGSYNHIDFITEYDDAKFFVIKSYSEDNVHKSIKYGVWASTPNGNRKLDAAYREAKEKPDTCPVFLFFSVNASAHFCGVAEMVGPVDFDRSFDYWQQDRWSGQFPVKWHVIKDVPNSQLRHIVLENNDNKPVTNSRDTQEVKLEQGIEMLNIFKNYETDTSILDDFEFYEEREKVIQEGKARQQAS
	Eucgr.H04096.1	EgDF1C	AQGIIIIDTDQYNKDDFCVDYEDAKFFVIKSYSEDDVHKSIKYNVWSSTPHGNKKLQSAYEDAQKIAAEKTTNCPIFLFFSVNASGQFCGVAEMVGQVDFHKNMDFWQQDKWTGSFPVKWHIIKDVQNTAFRHIILENNENKPVTNSRDTQEIMQKQGLEMLKIFKNNGLKTSLLDDFTYYEGRQKLMQEERARMYVS
	Eucgr.E02496.1	EgDC1A	GRGPTPLPPGVSRYFIVKSCNRENLELSVQQGVWATQRSNEAKLNEAFDSAANVILIFSVNRTRHFQGCAKMTSRIGGAASGGNWKYAHGTAHYGRNFSVKWLKLCELSFQKTRHLRNPYNENLPVKISRDCQELEPSVGEQLASLLYLEPDSELMPISLAAESKREEEK
	Eucgr.D01949.1	EgDC1B	SIANRKGRWYSIRYFIIKSLNHHNLQLSIEKGIWATQVMNEPILEEAFHNSGKVILIFSVNMSGFFQGYAQMMSPIGWRRDKVWSQGNGRNNPWGRSFKVKWLRLYDLPFQKTLHLKNLLNDNKPVKISRDCQELPQDVGEALCELLDCDADVDGETRRDSAPLEK
Gossipium raimondii	Gorai.004G020600.1	GrDF1A	EKAYVVPDREQYNLEEFLVDYDDAKFFVIKSYSEDDVHKSIKYNVWASTPNGNKKLDAAYQEAQQKSGHCPIFLFFSVNTSGQFVGIAEMVGAVDFQKNVEFWQQDKWTGCFPVRWLIIKDVPNNSLKHITLENNENKPVTNSRDTQEIKLDQGLKLLKIFKEHSSKTCILDDFEFYEIRQKAIQEKKAKHQLQ
	Gorai.007G288900.1	GrDF2A	DIVSLVPDTEQYNREDFPDSYSDAMFFVIKSYSEDDVHKSIKYNVWASTSNGNKKLDAAFREAKEKPDGCPVFLLFSVNTSGQFVGLAEMVGPVDFNKTVEYWQQDKWTGCFPVKWHIVKDVPNASLRHITLKNNENKPVTNSRDTQEVNFEQGIQILKIFKDHSSKTCILDDFEFYETRQKIIQEKKAKHRLL
	Gorai.004G244600.1	GrDF3A	NGVSLVLDMEQYNKEDFPGSYSDAKFFVIKSYSEDDVHKSIKYNVWASTPNGNRKLDAAFCEAKEKPDGCPIFLLFSVNTSGQFVGLAEMVGAVDFNRTVEYWQQDKWTGCFPVKWHIVKDVPNTSLRHITLKNNENKPVTNSRDTQEVNFEQGMQILKIFKDHSSKTCILDDFEFYEARQKMIQERKAKHQLL
	Gorai.007G289200.1	GrDF4A	NSVSLVPDLGQYNKEDFPESYSNAKFFVIKSYSEDDVHKSVKYNVWASTSNGNKKLDAAFHEAKEEPDGCPVFLLFSVNTSGQFVGVAEMVDQVDFNKTVEYWQQDKWTGCFPVKWHIIKDVPNTLLRHITLENNENKPVTNSRDTQEVNFEQGIHILKIFKDHPSKTCILDDFEFYEARQKTIQEKKAKHQLL
	Gorai.013G123200.1	GrDF5A	NNVSLVPDIEQYNKEDFPESYSDAKFFIIKSYSEDDVHKSIKYNVWASTSTGNKKLDAAFHETKGNPDICPVFLLFSVNTSGQFVGLAEMVGPVDFNKTVEYWQQDKWTGCFPVKWHIIKDVPNTSLRHITLENNENKPVTNSRDTQEVNFEQGVQILKIFKDHSSKTCILDDFEFYEARQKIIQEKKTKHQLS
	Gorai.011G001700.1	GrDF1B	NKSLSKIHDESYNRPDFSTDYKNAKFFIIKSYSEDNVHKSIKYGVWASTPNGNKKLDAAYREAKENQDPCPVFLFFSVNASAQFCGVAEMVGPVDFDKSVDYWQQDKWSGQFPVKWHFIKDVPNSQFRHIILENNDNKPVTNSRDTQEVRLEQGIEMLNIFKSFETDTSILDDFDFYEDRQKAMQERKARQQAS
	Gorai.009G120700.1	GrDF2B	NKSSAKIHDDSYNTPYFPTDYKDAKFFIIKSYSEDNVHKSIKYGVWASTPNGNKRLDAAYREAMENQDNCPVFLFFSVNASAQFCGVAEMVGPVDFDKSVDYWQQDKWSGQFPVKWHIIKDVPNSQLRHIILENNDNKPVTNSRDTQEVKLEQGLEMLSIFKSYETDMSILDDFEFYEDRQKAMQERKARQQAS
	Gorai.002G182900.1	GrDF3B	NGTINGITNGSYNRQNFVTDYEGAKFFVIKSYSEDNVHKSIKYGIWASTPIGNKKLDTAYHEAKAIQGTCPVFLLFSVNSSAQFCGVAEMVGPVDFDKSVDYWLQNKWSGQFPVKWHIIKDVPNSQFRHILLESNDNKPVTNSRDTQEVEFEQGIEMINIFKNYESHSSILDDFYFYEERQKAMQERKARQLTS
	Gorai.005G070500.1	GrDF1C	AEGNIIIYTDQYNKDDFPIDYVDAKFFVIKSYSEDDVHKSIKYNVWSSTPHGNKKLDSAFEDAEKIAAGKPSGCPIFLFFSVNASGQFCGVAEMIGPVDFQKDMDFWQQDKWSGSFPVKWHIIKDVPNSHFRHIILGNNENKPVTNSRDTQEIMYKQGMEMLKVFKNHAMKTSLLDDFMYYENRQRIMQEEKAMQLIK
	Gorai.002G031800.1	GrDF2C	VEGNIVIYTDQYNKDDFPIDYVDAKFFVIKSYSEDDVHKSIKYNVWSSTPHGNKKLDSAFEDAQRIAAGKPRGCSIFLFFSVNASGQFCGVAEMIGSVDFQKAMDFWQQDKWSGSFPVKWHIIKDVPNSHFRHIIVENNENKPVTNSRDTQEIMFKQGVEMLKVFKNHTMKTSLLDDFMYYENRQRIMQEEKARLLIR
	Gorai.005G265300.1	GrDF3C	EGLGLNLYKDKYNLQDFPTEYENAKFFVIKSYSEDDVHKSMKYNVWSSTPNGNRKLDAAFHEAETRESETGTKCPIFLLFSVNGSGQFVGLAEMIGKVDFNKDMDFWQLNKWNGFFPVKWHVIKDIPNKELFHIILENNENKPVTHSRDTQEIGLKQGLELLRIFKGYSEKSSLLHDFGFYENREKTLDAKKNYKPAT
	Gorai.008G046800.1	GrDC1A	NRTAIPLPQGISRYFIVKSCNRENLELSVQQGVWATQRSNEAKLNEAFDSAENVILVFSVNRTRHFQVGCAKMTSKIGGSVAGGNWKYAHGTAHYGRNFSVKWLKLCELSFHKTRHLRNPYNENLPVKISRDCQELEPSVGEQLASLLYLEPDSELMAISLAAESKREEEK
	Gorai.004G205800.1	GrDC1B	HVADKRGKLCNKRYFIIKSLNHQNIQLSIDKGIWATQVMNEPILEDAFHNSGCVILIFSVNMSGFFQGYAQMMSSVGWRRDNVWSQGSGKGNPWGRSFKVKWLCLNHLPFQKTLHLKNPLNDYKPVKISRDCQELPQDIGEALCELLDVSNDVDVLLKRDDLASKR
Glycine max	Glyma.08G124600.1	GmDF1A	DKTSTVPDRDQYNKADFPEEYTDAKFFVIKSYSEDDIHKSIKYNVWASTQNGNKKLDAAYHEAQQKPGGCPVFLFFSVNTSGQFVGLAEMIGPVDFNKSVEYWQQDKWNGCFPLKWHVVKDVPNNLLRHITLDNNENKPVTNSRDTQEVMLEPGLKLIKIFKEYTSKTCILDDFGFYEARQKTILEKKAKQQFP
	Glyma.05G166600.1	GmDF2A	DKTSTILECDQYNKADFPEEYTDAKFFVIKSYSEDDIHKSIKYNVWASTQNGNKKLDAAYQEAQQKPGGTPVFLFFSVNTSGQFVGLAEMIGPVDFNKSVEYWQQDKWNGCFPLKWHIVKDVPNNLLRHITLDNNENKPVTNSRDTQEVMLEPGLKLIKIFKEYTSKTCILDDFGFYEARQKTILEKKAKQQFP
	Glyma.19G110800.1	GmDF3A	KEVPPVPDKEQYNGKDFAENYSDAKFFVIKSYSEDDIHKSIKYSAWASTPNGNKKLDAAYQEAKEKPGGCPIFLLFSVNTSGQFVGLAEMLGPVDFGKTVDYWQQDRWTGCFSVKWHVIKDIPNSVLRHITLENNENKPVTNSRDTQEVKFEKGVQIAKIFKEHSSQTCILDDFGFYEAREKATQEKKSKEQQL
	Glyma.16G041600.1	GmDF4A	KEVPLVPDKEQYNGKDLAENYSDAKFFVIKSYSEDDIHKSIKYSAWASTPNGNKKLDSAYQEAKEKPGGCPIFLLFSVNTSGQFVGLAEMLGPVDFGKTVDYWQQDRWTGCFSVKWHVIKDIPNSVLRHITLENNENKPVTNSRDTQEVKFEKGVQLVKIFKEHSSQTCILDDFGFYEDREKVTQEKKSKEQQL
	Glyma.02G072000.1	GmDF5A	KEVPLVPNNEQYNGKDFPENYSDAKFFVIKSYSEDDIHKSIKYKVWASTFNGNKKLDAAYHESKEKPGDCPVFLLFSVNTSGQFVGLAEMVSPLDFGRTVEYWQQDRWSGCFSVKWHIIKDIPNSVLRPITLENNENKPVTNSRDTQEVKFEKGIQILKIFKQHSSKTCILDDFGFYETREKMIQERKSMEQQL
	Glyma.08G226100.1	GmDF1B	SASTAKFQNESLNRSDFATDYKDAKFFVIKSYSEDNVHKSIKYGVWASTPNGNRKLDDAYRQAMEKQDACPIFLFFSVNASAQFCGVAEMVGPVNFDKSVDFWQQDKWSGQFPLKWHIIKDVPNSQFRHIILENNDNKPVTNSRDTQEVKLGQGVEMLTIFKNYETDVSILDDFDFYEDRQKAMQERKARQQSS
	Glyma.07G000900.1	GmDF2B	SGSTAKFQNESLNWSDFATDYKDAKFFVIKSYSEDNVHKSIKYGVWASTPNGNRKLDAAYLQAMEKQDACPIFLFFSVNASAQFCGVAEMVGPVNFDKSVDFWQQDKWSGQFPVKWHIIKDVPNSQFRHIVLENNDNKPVTNSRDTQEVKLTQGVEMLTIFKNYETDVSILDDFDFYEDRQKAMQERKARQQSS
	Glyma.17G038400.1	GmDF1C	TQENIIISTDQYNREDFPVNYENAKFFVIKSYSEDDVHKSIKYNVWSSTPHGNKKLQSTHEDAKRIASGNFGSCPIFLFFSVNASGQFCGVAEMIGPVDFNKDMDFWQQDKWSGSFPVKWHIIKDVPNANFRHIILENNENKPVTNSRDTQEIMYSKGLEMLKIFKNHNLKTSLLDDFMYYENRQKIMQEEKAKLLIR
	Glyma.07G233400.1	GmDF2C	TQENIIISTDQYNREDFPVNYENAKFFVIKSYSEDDVHKSIKYNVWSSTPHGNKKLQSAHEDAKRIASGKFGSCPIFLFFSVNASGQFCGVAEMIGPVDFNKDMDFWQQDKWSGSFPVKWYIIKDVSNANFRHIILENNENKPVTNSRDTQEIMYSKGLEMLKIFKNHHLKTSLLDDFIYYENRQKIMLEEKTKLLIR
	Glyma.15G136400.1	GmDF3C	EQGNIVIYPDQYNMEDFPLGYENAKFFVIKSYSEDDVHKSIKYNVWSSTPHGNKKLENAYEDAKKIAAEKSEVCPIFLLFSVNASGQFCGVAEMVGTVDFSKNMDFWQQDKWSGSFPVKWHIIKDVPNPNFRHIILENNENKPVTNSRDAQEIMYLKGLEMLKIFKNHTLKTSLLDDFMYYENRQKIMQDEKAKFLVK
	Glyma.09G031200.1	GmDF4C	EQGNIVIYPDQYNKEDFSLDYENAKFFVIKSYSEDDVHKSIKYNVWSSTPHGNKLENAYEDAKKIAAEKSEVCPIFLFFSVNASGQFCGVAEMVGTVDFNKNMDFWQQDKWSGSFPLKWHIIKDVPNPNFRHITLENNENKPVTNSRDTQEIMYWKGLEMLKIFKNNTLKTSLLDDFMYYENRQKIMQDEKA
	Glyma.15G265400.1	GmDF5C	GNVTNKIRADQYNLPDFPTKYDHALFFVIKSYSEDDIHKSIKYNVWASTPNGNKRLDGAFQDAQKRMEEKGCKCPVFLFFSVNASGQFCGVAEMTGRVDFNKSMDFWQQDKWNGYFPVKWHIIKDVPNPQLRHIILENNDHKPVTSSRDTQEVSFPQGVEMLNIFKNYVARTSILDDFEFYESRQKVMQEKKTRQSMP
	Glyma.08G162200.1	GmDF6C	GNVTNKIRTDQYNLPDFPTKYDHALFFVIKSYSEDDIHKSIKYNVWASTPNGNKRLDGAFQDAQKRMEEKGCKCPVFLFFSVNASGQFCGVAEMTGRVDFNKSMDFWQQDKWNGYFSVKWHIIKDVPNPQLRHIILENNDHKPVTNSRDTQEVSFPQGVEMLNIFKNYVARTSILDDFEFYESRQKVLQEKKTRQSMP
	Glyma.15G128500.1	GmDC1A	NRTATPLPQGISRYFIVKSCNRENLELSVQQGVWATQRSNESKLNEAFDSVENVILVFSVNRTRHFQGCAKMTSRIGGSVAGGNWKYAHGTAHYGRNFSVKWLKLCELSFHKTRHLRNPYNENLPVKISRDCQELEPSIGEQLASLLYLEPDSELMAISVAAESKREEEK
	Glyma.09G022200.1	GmDC2A	NRTATPLPQGISRYFIVKSCNRENLELSVQQGVWATQRSNESKLNEAFDSVENVILIFSVNRTRHFQGCAKMTSKIGGSVAGGNWKYAHGTAHYGRNFSVKWLKLCELSFHKTRHLRNPYNENLPVKISRDCQELEPSIGEQLASLLYLEPDSELMAISVAAESKREEEK
	Glyma.01G214100.1	GmDC1B	PTGIGVEKWHNIKYFIIKSLNHQNIHLSIEKGIWATQIMNEPILEEAFHNSGSVILIFSVNMSGSFQGYAQMMSSIGRGRDNVWSEGTGKSNPWGRSFKVKWMCLNDLPFHKTLHLKNPLNDYKPVKISRDCQELSPDIGLALCELLDGKNYTDCLPTSLSRDEFSLKG
	Glyma.11G027800.1	GmDC2B	PAGIGVEKCHNTKYFVIKSLNHQNIHLSIEKGIWATQIMNEPILQEAYHNSGSVILIFSVNMSGSFQGYAQMMTSIGRGRDNAWSEGTGKSNPWGRSFKVKWLCLNDLPFHKTLHLKNPLNDYKPVKISRDCQELSPDIGLALCKLLDGKNDTDGLLTSLSRDEFSLKG
Homo sapiens***	ENSG00000149658	HsDF1	RVFIIKSYSEDDIHRSIKYSIWCSTEHGNKRLDSAFRCMSSKGPVYLLFSVNGSGHFCGVAEMKSPVDYGTSAGVWSQDKWKGKFDVQWIFVKDVPNNQLRHIRLENNDNKPVTNSRDTQEVPLEKAKQVLKIIS
	ENSG00000198492	HsDF2	RVFIIKSYSEDDIHRSIKYNIWCSTEHGNKRLDAAYRSMNGKGPVYLLFSVNGSGHFCGVAEMKSAVDYNTCAGVWSQDKWKGRFDVRWIFVKDVPNSQLRHIRLENNENKPVTNSRDTQEVPLEKAKQVLKIIA
	ENSG00000185728	HsDF3	RVFIIKSYSEDDIHRSIKYSIWCSTEHGNKRLDAAYRSLNGKGPLYLLFSVNGSGHFCGVAEMKSVVDYNAYAGVWSQDKWKGKFEVKWIFVKDVPNNQLRHIRLENNDNKPVTNSRDTQEVPLEKAKQVLKIIA
	ENSG00000083896	HsDC1 (YTH521)	RFFLIKSNNHENVSLAKAKGVWSTLPVNEKKLNLAFRSARSVILIFSVRESGKFQGFARLSSESHHGGSPIHWVLPAGMSAKMLGGVFKIDWICRRELPFTKSAHLTNPWNEHKPVKIGRDGQEIELECGTQLCLLFP
	ENSG00000047188	HsDC2	RYFIMKSSNLRNLEISQQKGIWSTTPSNERKLNRAFWESSIVYLVFSVQGSGHFQGFSRMSSEIGREKSQDWGSAGLGGVFKVEWIRKESLPFQFAHHLLNPWNDNKKVQISRDGQELEPLVGEQLLQLWE
Lottia gigantea***	LgGsHFWreduced.7671	LgDF1	RYFIIKSYSEDDIHRSIKYSIWCSTEHGNKRLDSAYREREGKGPLYLFFSVNSSGHFCGMAQMMSAVDYNSTSGVWCQDKWKGVFEVKWIYVKDIPNGSLRHIRLENNENKPVTNSRDTQEVPPEKGKQVLKILH
	LgGsHFWreduced.8242	LgDC1	CYFLIKSNNHENVALAKAKGVWSTPPQNEARLNQAFREYDNVILIFSVKESGRFQGFARVSEEATKDHPPIRWVLPPGMSARALSGVFKLDWITRHDLSFTKVNHLHNPWNDNLPVKIGRDGQEIEPTCGETLCRLFP
	LgGsHFWreduced.470	LgDC2	RYFIMKCRNQKLLDICINKGIWATNRYTSELLNILYKEVKNIYLIFSLTGSKNFHGYARMTSEVSKEKSKEFYSIGTGNFSIEWIKKGNINFQSIQGLNNAFNDGQRVQDSGDGQELDPKVAEALLKLWD
Manihot esculenta	Manes.14G012900.1	MeDF1A	DELPTIPDREQYNRADFPEDYTDAKFFVIKSYSEDDVHKSIKYNVWASTPNGNKKLDAGYQEAQQKSGGCPVFLFFSVNTSGQFVGLAEMIGPVDFHKNVEYWQQDKWTGCFPLKWHIVKDVPNSLLKHITLENNENKPVTNSRDTQEVKMEQGLKMIKIFKDHSSKTCILDDFGFYEKRQKIIQEKKAKQQLF
	Manes.07G081200.1	MeDF2A	DEVATTPDKEQYNKADFPVDYSDAKFFVIKSYSEDDVHKSIKYNVWASTPNGNKKLDAAYQEAQQKSCGCPMFLFFSVNTSGQFVGLAEMVGPVDFHKNVEYWQQDKWTGCFPLKWHIVKDIPNSLLKHITLENNENKPVTNSRDTQEVKLEQGLKMVKIFKEHTSKTCILDDFEFYEKRQKIIQEKKAKQQLF
	Manes.06G172700.1	MeDF3A	DVLPMIPDREQYNKADFPEDYTNAKFFVIKSYSEDDVHKSIKYNVWASTPNGNKKLDAAYQEAQQKPGGCPVYLFFSVNTSGQFVGLAEMVGPVDFHKNVEYWQQDKWTGCFPLKWHIVKDIPNSLLKHITLENNENKPVTNSRDTQEVKLEQGLKMIKIFKDNASKTCILDDFGFYEKRQKIIQEKKTKQQQF
	Manes.10G067800.1	MeDF4A	DETVVTPDKEQYNKADFPEDYVDAKIFVIKSYSEDDVHKSIKYNVWASTPNGNKKLDAAYQEAQQKSSGCPVFLFFSVNTSGQFVGLAEMVGPVDFHKNVEYWQQDKWTGCFPLKWHIVKDIPNSLLKHITLENNENKPVTNSRDTQEVKLEQGLKMFKIFKDHSSKTCILDDFGFYERRQTLIQEKKAKQQQL
	Manes.09G141700.1	MeDF5A	DGLHQMPDKEQYNREDFPEDYSDAKFFIIKSYSEDDVHKCIKYGVWASTPNGNKKLDAAYHEAKETPGSCPVFLLFSVNASGQFVGLAEMIGAVDFNKTVGYWQQEKWIGCFPVKWHFIKDVPNSSLRHITLENNENKPVTNSRDTQEVMLDKGIQILKIFKGHKGKTSILDDFGFYAARERIMQEKRAKQKIQ
	Manes.14G000200.1	MeDF1B	GKSTANVHDALYNRPDFVTEYNDAKFFIIKSYSEDNVHKSIKYGVWASTPNGNRRLDAAYSEAKEKQVPCPVFLFFSVNASAQFCGVAEMVGPVDFDKSVDYWQQDKWSGQFPVKWHIAKDVPNSQFRHIVLENNDNKPVTNSRDTQEVKLEQGIEMLNIFKNYENDMSILDDFDFYEDRQKAMQERKARQQLS
	Manes.13G011300.1	MeDF2B	RTAVSDVYNESYNRLDFVTDYKDAKFFVIKSYSEDNVHKSIKYGVWASTPNGNKKLDAAYHEAKEKTGTSPIFLLFSVNASAQFCGVAEMVGAVDFDKSVDYWQQDKWSGQFPVKWHIIKDVPNSQFRHIVLENNDNKPVTNSRDTQEVELEHGVEMLKIFKNYESHSSILDDFHFYEERQKAMQARKSRQQQQ
	Manes.12G010500.1	MeDF3B	RNAVSDFCKESYNGLDFFTEYKDAKFFVIKSYSEDNVHKSIKYGVWASTLNGNKKLDGAYHEAKERHGTSPVFLLFSVNASAQFCGVAEMVGPVDFDKSVDYWQQDKWSGQFPVKWHIIKDVPNSQFRHIVLENNDNKPVTNSRDTQEVELEHGVEMLKILKNYESHSSILDDFHFYEERQKAMQARKSRQHQQ
	Manes.15G003300.1	MeDF1C	EQGNIIIYTDQYNKDDFPVDYGDAKFFVIKSYSEDDVHKSIKYNVWSSTPNGNKKLQSAYDDAQKIAAGDAKACPIFLFFSVNASGQFCGVAEMIGPVDFAKDMDFWQQDKWSGSFPVKWHIIKDVPNSSFRHIILENNENKPVTNSRDTQEIMYKQGLEMLKIFKIHTSKTSILDDFMYYENRQRIMQEEKARLIFK
	Manes.16G048600.1	MeDF2C	NSLTSVIRRDQYNLPDFPTKYDHAFFFVIKSYSEDDIHKSIKYNVWASTPNGNKRLDSAYQDAQKKIAEKGSNCPVFLFFSVNASGQFCGVAEMIGQVDFNKNMDFWQQDKWNGYFPVKWHIIKDVPNPQLRHIILENNENKPVTNSRDTQEVKFPQGMEMLNVFKSHVSKTSILDDFDFYESRQKVMQEKRLRSLVT
	Manes.07G024100.1	MeDF3C	EDLRITVQKDQYNQPDFETEYTNAKFYVIKSYNEDDIHKSIKYDVWASTPNGNKKLDAAFRDAEQRSDETGSKCPIFLFFSVNGSGQFVGIAEMVGQVDFDKDMDFWQLDKWNGFFPVKWHVIKDIPNSHLRHIILENNERRPVTFSRDTQEIGLKQGLEMLNIFKSYSVKSSLLDDFNFYENREKTLHTKKINKPAS
	Manes.14G122500.1	MeDC1A	NRTATPLPQGLSRYFIVKSCNRENLELSVQQGVWATQRSNEAKLNEAFDSAENVILIFSVNRTRHFQGCAKMTSKIGASAVGGNWKYAHGTAHYGRNFSVKWLKLCELSFHKTRHLRNPYNENLPVKISRDCQELEPSIGEQLASLLYLEPDSELMAISVAAEAKREEEK
	Manes.02G029400.1	MeDC1B	SSLNQKVRLYDTRYFIIKSLNHHNIQLSVEKGVWATQVMNEPILEEAFHNSGKVILIFSVNMSGFFQGYAQMISSVGWRRDNIWSQGCGKSNPWGRSFKVKWLRLNDLPFQKTLHLKNPLNDYKPVKISRDCQELPEDVGEALCDLIDGESNSDGMPKRDELPLKR
Marchantia polymorpha	Mapoly0103s0072.1	MpoDF1	EALSAVANRELYNRPDFQTKYDQAKFFVIKSYSEDDVHKSIKYNVWASTPNGNKRLEGAYQDAQTRQGPCPVFFFFSVNASGQFCGVAEMTGPVDFNKSVDYWQQDKWNGRFPVKWHIIKDIPNCQFRHIILENNDNKPVTNSRDTQEVKFEQGVEMLNIFKSYASKTSILDDFQFYESRQRAMQEKRARQQAQ
	Mapoly0056s0030.1	MpoDC1A	TSAAVPLPHGYCRFFIVKSSNRENLELSVERGLWATHRNNESKLNEAYDSCDHVILIFSVNETRHFQGCARMMSKIGGVAGGGGWKYAHGTAHYGRNFRLKWLKLCELSFNKTRHLRNPFNENLPVKISRDCQELEPGVGEQLAQLLYIEPDSDLMEAAKQGEAKREEEK
	Mapoly0007s0039.1	MpoDC1B	TSASKQGKTHQTRYFIIKSLNHHNIAKSIENGIWATQAMNEPVLNEAYESSERVLLVFSVNMSGHFQGYAQMASPIGRRRANVWTEGNEGTNPWGGSFRVEWLRLHDLPFQKTVHLKNPLNFHKPVKISRDCQELTLEIGDALCALIDEGADREGKPKRKVVLADLAAHT
Musa acuminata	GSMUA_Achr4T21380_001	MaDF1A	QDSAVIPERDQYNKSDFPETYSEAKFFIIKSYSEDDIHKSIKYNVWASTPHGNKKLDAAYQESKEKTSGCPVFLFFSVNTSGQFVGVAEMVGPVDFNKTLDYWQQDKWVGYFPVKWHIVKDVPNNILKHITLENNDNKPVTNSRDTQEVKLDQGLQLLKLFKEHASKTCILDDFDFYETRQKVMQEKRTKQQQL
	GSMUA_Achr4T22630_001	MaDF2A	QDSTVIPEKEQYNKSDFPETYSDAKFFIIKSYSEDDIHKSIKYNVWASTPHGNKKLDAAYQESKEKTNGCPVFLFFSVNTSGQFVGVAEMVGRVDFNKTLDYWQQDKWIGCFPVKWHIVKDVPNNILKHITLENNENKPVTNSRDTQEVKLEQGLQLLKLFKEHVGKTSILDDFSFYETRQKVMQEKRTKQHQL
	GSMUA_Achr5T02830_001	MaDF3A	HDTDGVPEKNQYNKADFPETYSDAKFFIIKSYSEDDIHKSIKYSIWASTPHGNKKLDAGYQESKQKTSGCPVFLFFSVNTSGQFVGVAEMVGQVNFNKTLDYWQQDKWVGCFPVKWHIVKDVPNSVLKHITLENNDNKPVTNSRDTQEVKLDQGLQLLKLFKELVSKTSILDDFNFYETRQKMMQEKRTKHQQL
	GSMUA_Achr4T28430_001	MaDF4A	QESVAIPGSGQYNKADFPETYSNAKFFIIKSYSEDDIHKSIKYNIWSSTPHGNKKLDAAYQESKEQTSGCPIFLFFSVNTSGQFVGVAEMIGRVNFNRTFGYWQQDKWIGCFPVKWQIVKDVPNNILKHIILEDNENKPVTNSRDTQEVKLDQGLQLLRLFKDHVSKTSILDDFSFYEDRQKMMQEKRSKLQLL
	GSMUA_Achr7T01490_001	MaDF5A	QDSTVIPEGDQYNKTDFPETYSDAKFFIIKSYSEDDIHKSIKYNVWASTLHGNKKLDAAYLESKEKTSGCPIFLFFSVNTSGQFVGVAEMVGPVDFNKTLDFWQQDKWIGCFPVKWHIVKDVPNSILKHIKVENNDNKPVTNSRDTQEVKLEQGLQLLKLFKEHVRKTSILDDFSFYETRQNVMQEKRRKQEQF
	GSMUA_Achr7T27220_001	MaDF6A	ENSSVTLDREQYNGDDFPDKHSDARFFVIKSYSEDDIHKSIKYNVWTSTPNGNKKLDGGYQEAQEKDGGCPVFLFYSVNASGQFVGVAEMVGPVDFNKTVDYWQQDKWIGCFPVKWHIIKDVPNSLLKHITLENNDNKPVTNSRDTQEVRLEQGLQMLKIFKEHVSKTSVLDDFDFYENRQNFMQEKRVKQQLQ
	GSMUA_Achr4T04600_001	MaDF1B	FSSTSLVDRKLYNSADFVTEYKDAKFFIIKSYSEDNVHKSIKYGVWASTSNGNKKLDSAYHEAKKKEDPCPVFLFFSVNASAHFCGVAEMIGPVDFERSVDYWQQDKWSGQFPLKWHMVKDVPNNLFRHIILENNENKPVTNSRDTQEVKLEQGLEMLSIFKKHEYEVSILDDFEFYEDREKAMQERKARQQLS
	GSMUA_Achr4T11560_001	MaDF2B	GNSSSRVDKKLYNNPDFITEYKDAKFFVIKSYSEDNVHKSIKYGVWASTSNGNKKLDSAYHEANKKEDPCPVFLFFSVNASAHFCGVAEMIGPVDFEKSVDYWQQDKWSGQFPVKWQIVKDVPNNLFRHIILENNDNKPVTNSRDTQEVKLEQGLEMLSIFKKHEYEVSILDDFEFYEEREKAMQERKSHQHQQ
	GSMUA_Achr4T12480_001	MaDF3B	DSSTTGVDHKLYNSPDFVTEHKDAMFFIIKSYSEDNVHKSIKYGVWASTSSGNRKLDSAYHEAKQKEDPCPVFLFFSVNASAHFCGVSEMIGPVDFEKSVDYWQQDRWSGQFPVKWHMVKDVPNNLFRHIILENNENKPVTNSRDTQEVKLEKGLEMLGIFKKHEYEVSIIDDFEFYEEREKAMQERKARKHHQ
	GSMUA_Achr1T10590_001	MaDF4B	VSCSRGVDRKLYNTLDFGTDYKDARFFIIKSYSEDNVHKSIKYGVWASTSNGNRKLNSAYIEMREQEHSYPIFLFFSVNASGHFCGVAEMIGPVDFEKSVDYWNEDKWTGQCPVKWHIVKDVPNTMFRHIILEKNDNKPVTNSRDTQEVKLEQGLEMLGIFNKHEYEESILDDFEFYEERETALRQRKACEPPT
	GSMUA_Achr1T10560_001	MaDF5B	ANCSLGVDRKLYNSPEFVTEYDDGKIFIIKSYSEANVHKSIKYGVWSSTSAGNKKLNSAYIEAQKKGHSSPIFLFFSVNASGRFCGVAEMIGPVDFEKSVDYWNKDKWTGQFPVKWHIVKDVPSFRFRHIILENNDNKPVTNSRDTQEVKLEQGLEMLSIFKTHEYKESILDAFEFYDKREAALRRRKARQQET
	GSMUA_Achr9T06180_001	MaDF1C	SISSDIVNKDEYNRPDFQTKYEHALFFVIKSYSEDDIHKSIKYNVWASTPNGNKRLDNAFQVAQEKMAEKNSKCPVFLFFSVNASGQFCGVAEMTGRVDFSKDMDFWQQDKWNGFFPVKWHIIKDVPNPQFRHIILENNDNKPVTNSRDTQEVKFSQGTEMLSIFKSYSFKTSILDDFGFYENRQKVMQEKRNRPNTP
	GSMUA_Achr6T26690_001	MaDF2C	SISVAIINKDEYNRPDFQTKYEHALFFVIKSYSEDDIHKSIKYSVWASTPNGNKRVDNAFQVAQEKMTEKGGNCPVFLFFSVNASGQFCGVAEMTGRVDFSKNMDFWQQDKWNGFFPVKWHIIKDVPNLQFRHIILENNDNKPVTNSRDTQEVKFSQGIEMLSIFKSHSSKTSILDDFGFYENRQKGMQDKRNKPTTP
	GSMUA_Achr1T24980_001	MaDF3C	QGGCIIIDPDHYNKDDFPVDYPDARFFVIKSYSEDDVHKSIKYNVWSSTHNGNRRLDGAYEDAQSKSVGRPRKCPVFLFFSVNASGQFCGLAEMVGPVDFDKDMNFWQQDKWSGSFPVKWHIIKDVPNSSLRHIILENNENKPVTNSRDTQEIPYSAGIDMLKIFKTSLLKTSILDDFMFYEERQKKMLEDKFRHLGS
	GSMUA_Achr8T29890_001	MaDF4C	QGGCIIISPDDYNKDDFPVNYPDAKFFVIKSYSEDDVHKSIKYNVWSSTPNGNKRLNSAYEDAQRKSAGKSRKCPVFLFYSVNASGQFCGLAEMVGPVDFDQDMDFWQQDKWSGSFPVKWHVIKDVSNASLRHIILENNENKPVTNSRDTQEIPYSTGINMLSIFKTSLLRTSILDDFMFYEVRQKKMMEDKIRHFGR
	GSMUA_Achr6T12810_001	MaDF5C	NNLNQFVRRDKYNKTDFQIEYENAKFFMIKSYNEDDVHKSVKYNVWASTPNGNKKLDAVFWDAERLMKKGSKCPIFLFFSVNASGQFVGLAEMIGPVDFNKNLDFWQKETWNGFFPVKWHIIKDIPNRLFQSIRLENNDNKAVTFSKDTQEVSFSGHPLGTSLLDDFGFYEQREKSLQATRRRRPAV
	GSMUA_Achr9T30440_001	MaDC1A	RCLSCMNAVLSIMYFIVKSCNRENLEISVQQGMWATQRSNEAKLNEAFESTENVILIFSINKTRHFQGCGKMTSRIGGFVGGGNWKYSHGTAHYGRNFSVKWLKLCELSFNKTHHLRNPYNDNLPVKISRDCQELEPFIGEQLASLLYLEPDSELMAMLVAAESKRDEEK
	GSMUA_Achr6T19820_001	MaDC2A	TRTASPLPQGQSRYFIVKSCNRENLEISVQQGVWATQRSNEPKLNEAFESTENVILIFSINKTRHFQGCAKMTSRIGGLVGGGNWKYSHGTAHYGRNFSVKWLKLCELSFNKTHHLRNPYNDNLPVKISRDCQELEPFIGEQLASLLYLEPDGELMAMLIAAESKREEEK
Mimulus guttatus	Migut.N00538.1	MgDF1A	KLSSVAPDREQYNQPEFSVTYDDARFFIIKSYSEDDVHKSIKYNVWASTPNGNKKLDAAYQDAQQRPGGCPVFLFFSVNTSGQFVGVAEMTGPVDFNKNVEYWQQDKWVGCFPVKWHIVKDLPNSLLKHITLENNENKPVTNSRDTQEVKLDQGLQVLKIFKDHTSKQCILDDFEFYEDRQKRIQEKKAKQQQY
	Migut.D02575.1	MgDF2A	EKSSVTPDLEEYNRPDFPETYSDAKFFIIKSYSEDDVHKSIKYNIWASTSNGNKKLEAAYQDAQQKPGGCPVFLFFSVNTSGQFVGVAEMVGPVDFNKNVEYWQQDKWIGCFPLKWHIVKDLPNSSLKHITLENNENKPVTNSRDTQEVKLEPGLAVLKIFKDHTSRQCILDDFDFYEDRQKKIQEKKARQQQF
	Migut.J00855.1	MgDF1B	VESTSKLHVHHLNSPDFITDYDRAKFFVIKSFSEDNIHKSIKYSVWASTPLGNRKLDAAYCETKEMEGICPVFLLFSVNASGQFCGVAEMIGPVDFENDADYWQQDRWSGQFPVKWHIIKDVPNSRFRHILLENNENKPVTHSRDSQEVKLEQGIEMLQIFKNHDAETSLLDDFNFYDEREKTLLERKAKQRAI
	Migut.O00389.1	MgDF1C	AQGNITIFKDQYNKIDFPVDYANAKFFVIKSYSEDDVHKSIKYNVWSSTPNGNKKLTTAYQDAHRTTLGDLRGCPIFLFFSVNASGQFCGVAEMTGPVDFHRDMDFWQQDKWSGSFPVKWHIIKDLPNSNFRHIILENNENKPVTNSRDTQEICYEKGLEMLRIYKSHTLKTSLLDDFMYYENRQRILQEERTRLLRK
	Migut.G00015.1	MgDF2C	AQGNITIFKDQYNKIDFPVDYANAKFFVIKSYSEDDVHKSIKYNVWSSTPNGNKKLTTAYQDAHRTGLGDLRGCPIFLFFSVNASGQFCGVAEMTGPVDFHRDMDFWQQDKWSGSFPVKWHIIKDLPNSNFRHIILENNENKPVTNSRDTQEICYKKGLEMLRIYKSHTLKTSLLDDFMYYENRQRILQEERTRLLRK
	Migut.N00839.1	MgDF3C	EQIGLPAKVDKFNLQDFQTVYENAKFYVIKSYSEDDIHKSIKYDVWSSTQNGNRKLDAAFNEANARTNCPVFLFFSVNASGQFVGVAEMIGHVDFSKSMDFWQLDKWNGFFPLQWHIVKDVPNTLLRHIILENNDNRPVTFTRDTQEIGLKQGLEMLSIFKNHSGKKSLLDDYSFYEKREKELKAKRKNAARS
	Migut.H01337.1	MgDC1A	SRNATPLPQGASRYFVVKSCNRENLELSVQQGVWATQRSNEAKLNEAFESVENIILIFSVNKTRHFQGCAKMTSRIGGSVGGGNWKHAHGTAHYGRNFALKWLKLCELTFDKTRHLRNPYNENLPVKISRDCQELEPSIGEQLASLLYLEPDSDLMAIAIAAELKREEEK
	Migut.M01886.1	MgDC2A	SRTATPLPQGTSRYFVVKSCNNENLELSVQQGVWATQRSNEAKLNEAFESVDNIILIFSVNKTRHFQGCAKMTSRIGGSISGGNWKNAHGTAHYGQNFSVKWLKLGELSFNKTRHLRNPFNENLPVKISRDCQELEPSIGEQLASLLYLEPDSDLMAVALAAEAKREEEK
	Migut.A00893.1	MgDC1B	SSEMKKDKLNNTRYFIIKSLNHENIQLSVKKEIWATQVMNEPILEEAFQNSGKVILIFSVNMSGFFQGYAQMMSSVGWRRDTIWSQASGKSNPWGRSFKVKWLRLNDLAFQKTLHLKNPWNDFKPVKISRDCQELPGDIGRALCELLDEGGGIDLNLKRDEIARGDFSASR
Medicago truncatula	Medtr8g088390	MtDF1A	EKNSTTPDREQYNKADFPEEYTDAKFFVIKSYSEDDIHKSIKYNVWASTQNGNKKLDAAYQEAQQKSGGCPIFLLFSVNTSGQFVGLAEMTGPVDFNKSLEYWQQDKWMGCFPLKWHIVKDVPNNVLRHITLENNENKPVTNSRDTQEIMLEPGLKLLKIFKEYSSKTCILDDFGFYEGRQKTILEKKAKQQFP
	Medtr7g085500	MtDF2A	EVVPLVLNKEQYNGEDLSENYSDAKFFIIKSYSEDDVHKSIKYSVWASTPNGNKKLDAAYQEAGGCPIFLLFSVNTSGQFVGLAEMTGPVDFDKTVEYWQQDRWTGCFNVKWHIIKDIPNGVLRHITLENNENKPVTNSRDTQEVKFEKGVQIVKIFKEHASKTSILDDFGFYESREKTTQERKFKEQQL
	Medtr6g032970	MtDF3A	KEVHPVPDKQQYTGEDLSENYSDAKFFVIKSYSEDDIHKSMKYNVWTSTPNGNKKLDAAYLEAKEKSADCPIFLLFSVNTSGQFVGLAEMVSPVDFDRTVEYWQQDRWTGCFSVKWRIIKDIPNNVLRHITLENNENKPVTNSRDTQEVKFEKGVEILKIFKEHSSKTCILDDFAFYEAREKTIQEKKAKEQLS
	Medtr4g005110	MtDF1B	NASTAKFQDESLNRPDFATDFKDAKFFVIKSYSEDNVHKSIKYGVWASTPNGNRKLDAAYCQAKEKQDACRIFLFFSVNASAQFCGVAEMVGPVNFDKSVDFWQQDKWSGQFPVKWHIIKDVPNSQFRHIVLENNDNKPVTNSRDTQEVKLQQGIEMLTIFKNYETDTSILDDFDFYEDRQKAMQERKARQQSS
	Medtr4g123630	MtDF1C	NTQENIIYTDQYNREDFPIDNEIAKFFVIKSYSEDDVHKSIKYNVWSSTPHGNKKLQSAYEDARRKATGKSGGCPIFLFFSVNASGQFCGVAEMVGPVDFNKDMDFWQQDKWSGSFPVKWHIIKDVPNGNFRHIILENNEFKPVTNSRDTQEIMYRKGLEMLKIFKNYTLKTSLLDDFIYYENRQKVMQEEKTKFLMK
	Medtr2g063460	MtDF2C	VNGNTKIRTDQYNLPDFPTKYDHALFFVIKSYSEDDVHKSIKYDVWASTPNGNKRLDNAFQDAQNRMEEKGSKCPVFLFFSVNASGQFCGVAEMIGRVDFNKSMDFWQQDKWNGYFPVKWHIIKDIPNPQLRHIILENNDHKPVTNSRDTQEIHFPQGIEMLNIFKNYVSRTSILDDFDFYESRQKVMQEKKIRQPMP
	Medtr2g032660	MtDF3C	EQDSIIIYTDQYNKEDFPLDYDNAKFFVIKSYSEDDVHKSIKYNVWSSTVHGNRKLGNAYEDTKKVSAEKSGVCPIFLFFSVNASGQFCGVAEMIGSVDFNKDMDFWQQDKWSGSFPVKWHIIKDVPNPNFRHIILDNNENKPVTNSRDTQEIMYSKGLEMLKIFKNHTLKTSLLDDFMYYENRQKIMHDQKAKLLIR
	Medtr2g005840.1	MtDF4C	DEFAFTVCRDQYNLPDFQTKYETAKFYMIKSFNEDDIHKGIKYDVWTSTPHGNKKLNAAFQNAEAKLSQTGTQCPIFLFFSVNASGQFVGVAEMLGPVDFKKDMKFWKLDKYNGFFPIKWHIIKDVPNRQFAHITLQINENKCVTFSRDTQEITLKEGLEMLKIFKSYPAKTSLLDDFDFYENREKLCRSQRTEHTGW
	Medtr2g029540	MtDC1A	NRTSTPLPQGISRYFIVKSCNRENLELSVQQGVWATQRSNESKLNEAFDSVENVILIFSVNRTRHFQGCAKMTSRIGGSVAGGNWKYAHGTAHYGRNFSVKWLKLCELSFHKTRHLRNPYNENLPVKISRDCQELEPSIGEQLASLLYTEPDSELMAISIAAESKREEEK
Oropetium thomaeum	Oropetium_20150105_00131A	OtDF1A	RNDSAVPDKAQFNKDDFPVQYDAAKFYVIKSYSEDDIHKSIKYNVWASTTNGNKKLDAAYQEAQSKGSACPIFLFFSVNTSGQFVGVAEMTGPVDFEKTLEYWQQDKWNGSFPVKWHIVKDVPNNILKHIILENNENKPVTNSRDTQEVHLEQGLQMLKIFKEHVSKTSILDDFTFYESRQKLMQEKRVKQQHI
	Oropetium_20150105_07558A	OtDF2A	QDSIALPDKSQFNQEGFTVIYKDAKFFVIKSYSEDDVHKSIKYNVWASTPNGNKKLDAGYREAQEKDSDCPVFLFFSVNTSGQFVGVAEMIGPVDFEKTVEYWQQDKWNGCFPLKWHIVKDVPNNILKHITLDNNDNKPVTNSRDTQEVKLEQGLEMLKIFKEHASKTSILDDFGFYENRQKLMQEKRAKQQPF
	Oropetium_20150105_09547A	OtDF3A	TDGSNAAMKDQYNRADFMETYSDAKFFIIKSYSEDDVHKSIKYNVWASTPNGNKKLDAAYQEAKEKSNETSVFLFFSVNASGQFVGLAEMVGRVDFSKTVEHWQQDKWTGCFPVKWHIVKDVPNGLLKHIILENNENKPVTNCRDTHEVKLEQGLQVLKIFKDHVCKTSILDDFGFYDDREKMMKERKTKLQQS
	Oropetium_20150105_14508A	OtDF1B	DKPSKGPDREVYNRPDFVTEYKNARFFIIKSYSEDNVHKSIKYGVWASTTNGNKKLDSAYREAKEKEECCPIFLFFSVNASAQFCGVAEMIGPVDFEKSVDYWQQDKWTGQFPVKWHIVKDVPNNLFRHIIVENNDNKPVTNSRDTQEVKLEQGLEMLGICKSHDDDASILDDFDFYEEREKALLENKARLHHP
	Oropetium_20150105_11598A	OtDF1C	TASPAAISINAYNLSDFATKYEQALFFVIKSYSEDDIHKSIKYNVWASTPNGNKRLDNAYRLAQERIAERGTKCPVFLFFSVNASGQFCGVAEMVGPVDFSKNMNFWQQDKWNGFFPVKWHIIKDVPNPQFRHIILENNENKPVTNSRDTQEIKFPQGTEMLNIFKNFSCKTSILDDFDFYENRQKVMQDRRGKPSTA
	Oropetium_20150105_03021A	OtDF2C	PKGNIILRTDQYNREDFRVHYPNAKFFVIKSSDEADVHKSIKYGVWSTSSSGNKRLDSAFREAQAIAASDRTSCPVFLFFSVNQSFRFCGVAEMVGPVDWQKRMDFWSTDKWIGSFPVKWHIIKNVHNTALRSILLENNEYKPVTSSRDTQEIQYTPGISMLKIFKYARADECLLDEFMIHEEEEARSSQHRRSKLRQA
	Oropetium_20150105_26935A	OtDF3C	PKGNIILRTDQYNREDFRVHYPNAKFFVIKSSDEADVHKSIKYGVWSTSSSGNKRLDSAFREAQAIAASDRTSCPVNQSFRFCGVAEMVGPVDWQKRMDFWSTDKWIGSFPVKWHIIKNVHNTALRSILLENNEYKPVTSSRDTQEIQYTPGINMLKIFKYARADECLLDEFMIHEEEEARSSQHRRSKLRQA
	Oropetium_20150105_15590A	OtDC1A	ARIATPLPQGPSRYFIVKSCNRENLEISVQQGIWATQRSNEAKLNEAFESIENVILIFSINRTRNFQGCAKMTSRIGGYIGGGNWKSAHGTAHYGRNFSVQWLKLCELSFQKTHHLRNPYNDNLPVKISRDCQELEPFIGEQLASLLYLEPDSELTAMLVAAEAKREEEK
Oriza sativa	Os03g06240	OsDF1A	MNATDVPDRTQFNRDDFPVQYDDAKFFVIKSYSEDDIHKSIKYNVWASTTNGNKKLDAAYQEAQAKSSKCPIFLFFSVNTSGQFVGVAEMTGAVDFEKTLEYWQQDKWNGSLSLKWHIVKDVPNNILKHIILENNENKPVTNSRDTQEVNLDQGIQMLKIFKEHVSKTSILDDFAFYENRQKLMQEKRVKQQQI
	Os03g53670	OsDF2A	QENSAIPDKGQFNQEGFPVTYKDAKFFVIKSYSEDDVHKSIKYNVWASTPNGNKKLDAGYREAQEKSSECPVFLFFSVNTSGQFVGVAEMVGPVDFEKTVDYWQQDKWNGCFPIKWHVVKDVPNNILKHITLDNNDNKPVTNSRDTQEVKLEQGLEMLKIFKDHISKTSILDDFGFYENRQKLMQEKRAKQQLL
	Os07g07490	OsDF3A	SDSSLSVMKDQYNRADFVETYSDAKFFIIKSYSEDDVHKSIKYNVWASTSNGNKKLDAAYQEAKEKSSDSSVFLLFSVNASGQFVGLAEMVGRVDFNKTLEHWQQDKWTGCFPVKWHIVKDVPNSLLKHIILENNENKPVTNCRDTHEVKLEPGLQVLKIFKDHVCKTSLLDDFDFYDNREKMMQERKAKHQQL
	Os08g44200	OsDF1B	EKPSAGVDCELYNRPDFVTEYKNARFFIIKSYSEDNVHKSIKYGVWASTTNGNKKLDSAYREAKEKEEHCPIFLLFSVNASAQFCGVAEMIGPVDFEKSVDYWQQDKWTGQFPVKWHIVKDVPNNLFRHIILENNDNKPVTNSRDTQEVKLEQGMEMLKIFKDHEEDASILDDFDFYEERERALLDNKARLHQQ
	Os08g12760	OsDF2B	EKNVPLVDSELYNRPDFVTEYKDAKFFVIKSYTEDHVHRSIKYNVWASTASGNRKLDSAYRLAKEKEDYCPIFLFFSVNGSGQFCGVAEMIGPVDFDKSVDYWQQDKWSGQFPVKWHIIKDVPNNLLRHIILENNDNKPVTNSRDTQEVKLEHGLQMLTIFKNHESETNILEDFDFYEQREKALQENRRQQQPA
	Os04g51940	OsDF3B	RKSALINDSNLYNQHDFVIEYEDAKFFVIKSYTEDHVHKSIKYGVWASTASGNRKLDAAYREAKEKEATCPIFLFFSVNGSGQFCGVAEMIGPVDFDKSVDYWQQDKWSGQFPVKWHIIKDVPNSLLRHIILENNENKPVTNSRDTQEVRLDHGLQMLTIFKNHEVETTILEDFDFYEQREKAMLDIRQRQKQQ
	Os01g48790	OsDF1C	TPSPVAMSRDAYNLPDFVTKYDQALFFVIKSYSEDDIHKSIKYNVWASTPNGNKRLDNAFKLAQERVAEKGTKCPMFLFFSVNASGQFCGVAEMVGPVDFNRNMNFWQQDKWNGFFPVKWHIIKDVPNPQFRHIILENNENKPVTNSRDTQEVKFPQGSEMLNIFKNFSCKTSILDDFDFYENRQKVMQDRRGKPLAT
	Os03g20180	OsDF2C	TLEKIMIHPDQYNKVHFPVDHPDAKFFVIKSYSEDDVHKSIKYNVWSSTPNGNKRLDAAYSDVQGRALGKCPIFLFFSVNASGQFCGVAEMVGPVDFHKDMDFWQQDKWSGSFPVKWHLVKDVPNSTFRHIILENNENKPVTNSRDTQEIPFKSGTNMLKLFKDGPLTTSILDDFSFYEGRQKAMLEEKCRCSGR
	Os01g22630	OsDF3C	PEGTIVIRCNQYNSDDLRVDYPFAKFFVIKSIGEDDVHKSIKYGVWSSSSSGNSKLDIAFKDANRIAKRNSTKCPVFLFFSVNGSGLFCGMAEMVGPVDFHKDMDFWCQDKWTGSFPVRWHIVKDVPNYTLQHILLQNNENKPVTHSRDTQEIPYVPGISMLKILKAIKVKECLLDDFMKYEEDEARSKHYFRRSKLSHN
	Os05g01520	OsDF4C	NAIPPLVCRDQINRPEFTVQYEHAKFFMIKSYSEDDVHKGIKYNVWASTPNGNNKLDAAFHEAQILMKEQGKRCPIFLFFSVNTSGQFVGLAEMLGPVDFKKTMDFWQQDKWNGFFPVMWHIIKDIPNRFFKHITLENNEGKVVTFSRDTQEIGLPQGLEMLKIFKAYHQGTSILDDFYFYEEKENMRHAQKGRNLET
	Os04g04000	OsDF5C	DIRSPLVRRDQFNRPDFIVEYEQAKFFMIKSYSEDDIHKGIKYNVWASTPHGNNKLDAAFREAQILIKEKGKKCPVFLFFSVNSSGQFVGLAEILGPVDFKKTMDFWKLDRWNGFFPVTWHIIKDIPNRLFKHITLENNDNRIVTFSRDTQEIGLLQGLKMLKIFKDYDQETSLLDDFNFYEEKESARCAKKGINAES
	Os06g46400	OsDC1A	TRIATPLPQGPSRYFIVKSCNRENLEISVQQGIWATQRSNEAKLNEAFESIENVILIFSINRTRNFQGCAKMTSRIGGYIGGGNWKSAHGTAHYGRNFSIQWLKLCELSFQKTHHLRNPYNDNLPVKISRDCQELEPFIGEQLASLLYLEPDSELTAILIAAEAKKEEEK
Panicum hallii	Pahal.I00478	PhDF1A	KNDSAVPDRAQFNRDEFPVQYDAAKFFVIKSYSEDDIHKSIKYNVWASTTNGNKKLDAAYQEAQSKGSACPIFLFFSVNTSGQFVGVAEMTGAVDFEKTLEYWQQDKWNGSFSVKWHIVKDVPNNMLKHIILENNENKPVTNSRDTQEIHLEQGLQMLKIFKEHVSKTSILDDFAFYESRQKLMQDKRAKQQQI
	Pahal.B00424	PhDF2A	SNGSHAAVNNQYNLADFAETYSEAKFFIIKSYSEDDVHKSIKYNVWASTPNGNKKLDAAYQEAKEKSSESPVFLLFSVNASGQFVGLAEMVGRVDFNKTVEHWQQDKWTGCFPVKWHIVKDVPNSLLKHIILENNENKPVTNSRDTHEVKLEQGLQVLKIFKGHVCKTSILDDFGFYDNREKMMQERKAKQQQS
	Pahal.I01743	PhDF3A	KQNSALPDKGQYNQEGFPVAYKDAKFFVIKSYSEDDVHKSIKYNVWASTPNGNKKLDAGYREAQEKSSDCPVFLFFSVNTSGQFVGVAEMVGPVDFDKTVEYWQQDKWNGCFPLKWHIVKDVPNNILKHITLDNNDNKPVTNSRDTQEVKLEQGLEMLKIFKEHVSKTSILDDFGFYENRQKLMQEKRAKQQLL
	Pahal.I01354	PhDF4A	SDGSNAVKQDEYNRADFVETYSDAKFFIIKSYSEDDVHKSIKYNVWASTPSGNKKLDAAYLEAKEKSSSSPVFLLFSVNTSGQFVGLAEMVGRVDFSKTVEYWQQDKWTGCFAVKWHIVKDIPNSLLKHIILEYNENKPVTNSRDTQEVKLDQGLQMLKIFKDHVCKTSILDDFGFYDNREKIMQEKKSRRQYP
	Pahal.F00398	PhDF1B	EKPSTGVGRELYNRPDFVTEYTNARFFIIKSYSEDNVHKSVKYGVWASTTNGNKKLDSAYREAKEKEEHCPIFLLFSVNASAQFCGVAEMIGPVDFEKSVDYWQQDKWTGQFPVKWHIVKDVPNNLFRHIILENNDNKPVTNSRDTQEVKLEQGLEMLKIFKNHDDDASILDDFDFYEEREKALQENKARLHQQ
	Pahal.F01360	PhDF2B	EKTVPPIDSELYNRPDFITEYKDAKFFVIKSYTEDHVHRSIKYSVWASTASGNRKLDSAYRAAKEKEEHCPIFLFFSVNGSGQFCGVAEMIGPVDFDRSVDYWQQDKWSGQFPVKWHIIKDVPNNLLRHIILENNDNKPVTNSRDTQEVKLEQGLQMLTIFKNHEAETTILEDFDFYEQREKALQENRRQQQPG
	Pahal.G02347	PhDF3B	KKALLIVDPDKYNHPDFVTEYKDAKFFVIKSYTEDHVHKSIKYNVWASTASGNRKLNTAYREAKDKEEYCPIFLFFSVNGSGQFCGVAEMIGPVDFDKNVDYWQNDRWSGQFPVKWHIVKDVPNNIVRHIILENNEDKRVTNSRDTQEVKLELGVQMLAIFKNHDAKTTILEDFDFYEQQEKAMLDNRQQLKVQ
	Pahal.E02120	PhDF1C	MPSPVTISKNAYNLPDFVTKYEQALFFVIKSYSEDDIHKSIKYNVWASTPNGNKRLDNAYRLAQERMAEKGTKCPVFLFFSVNASGQFCGVAEMVGPVDFNRNMNFWQQDKWNGFFSVKWHIIKDVPNPQFRHIILENNENKPVTNSRDTQEVKFLQGTEMLNIFKNFSCKTSILDDFDFYENRQKVMQDRRGKPLTT
	Pahal.H01140	PhDF2C	PEGTILLRTDEYNRDDFQMDYTYAKFFVIKSIGEADVHKSIKYGVWSSSSNGNSKLDSAFRDADRISRRNSTKCPVFLFFSVNGSGHFCGMAEMVGPVDFHKDMDFWCQDKWTGCFPVRWHIVKDIPNYFLQHITLQNNENKPVTHSRDTQEIPYIPGMSVLKIFKDMKVKECLFDDFMKYEVEEAQYRPHRRCKLSYN
	Pahal.C01447	PhDF3C	PEGKLIIRTDQYNRDDFQVVYPNAKFFVIKSYDESDVHKSIKYGVWSTSSAGNQKLDTAFREAQAIASSTSTLCPVLLFFSVNGSSNFCGVAEMVGPVDYQNDMDFWCKDKWTGSFPVKWHIIKNVRNYTFRSILLQNNEYKPVTSSRDTQEIHYTPGTTMLELFKYTRAEGCVLDDFMVHEEKEASCRQLQRLKLRPG
	Pahal.C00997	PhDF4C	DISSPLVCRDQFNTSDFSVQYKQAKFFMIKSYSEDDIHKGIKYNVWASTANGNDKLDAAYHEAQILMKENGENCPVFLFFSVNTSGQFVGLAEMLGPVDFKKTMDFWKEDKWNGFFPIIWHIIKDIPNRLFRHIILEHNDNRPVTFSRDTQEIGLAQGMQMLKIFKDHLQGTSILDDFDFYEEKDNARRAQKGGNSES
	Pahal.D00506.1	PhDC1A	TRIATPLPQGPSRYFIVKSCNRENLEISVQQGIWATQRSNEAKLNEAFESTENVILIFSINRTRHFQGCAKMTSRIGGYIGGGNWKSAHGTAHYGRNFSMQWLKLCELSFQKTHHLRNPYNDNLPVKISRDCQELEPFIGEQLASLLYLEPDSELTAMLIAAEAKREEEK
Prunus persica	Prupe.6G002200.1	PpDF1A	KDKTSVPDREQYNKADFPEDYTDAKFFIIKSYSEDDVHKSIKYNVWASTPNGNKKLHAAYQEAQEKSGGCPVFLLFSVNTSGQFVGLAEMLGPVDFNKNLEYWQQDKWNGCFPVKWHIVKDVPNSLLKHITLENNENKPVTNSRDTQEVKLEPGLKMIKIFKEHLSKTCILDDFGFYESRQKTIQEKKAKQQQF
	Prupe.3G027100.1	PpDF1B	NTTATKVHDESYNKPDFVTEYNDAKFFIIKSYSEDNVHKSIKYGVWASTPNGNRKLDAAYREVKEKHDGCPIFLFFSVNASAQFCGVAEMVGPVDFDKSLDYWQQDKWSGQFPVKWHMIKDVPNSQFRHIILENNDNKPVTNSRDTQEVKLEHGIEMLNIFKNYETDMSILDDFDFYEDRQKAMQERKARQQAS
	Prupe.1G002400.1	PpDF2B	GLSASGINLDSFNRLDFVTDYEDAKFFIIKSFSEDNVHKSIKYSVWASTPHGNKKLDAAYHEAQRIKGSCPVFLFFSVNASGQFCGVAEMVGSVDFEKDADYWQQDRWSGQFPVQWHIIKDVPNIRFRHILLENNDNKPVTHSRDCQEVNLKQGIELLKIFGDYDARTSIIDDFEFYDEREKSLKERKVRQQAC
	Prupe.1G109700.1	PpDF1C	AQGNIIIRTDQYNKDELPVDYVDAKFFVIKSYSEDDVHKSIKYNVWSSTPHGNKKLNSAYEDALRIAAGKPRGCPIFLFFSVNASGQFCGVAEMGGPVDFNKDMDFWQQDKWSGSFPVKWHIIKDVPNTSFRHIVLENNENKPVTNSRDTQEIMYKKGLEMLKIFKNHTLKTSLLDDFMYYEERQKFMQEERSRLLVR
	Prupe.4G124900.1	PpDF2C	DSIASAIRKDQYNLPDFPTKYEQALFFVIKSYSEDDIHKSIKYNVWASTPNGNKRLDSAYQDAEEKVAQKSCKCPVFLFFSVNASGQFCGVAEMIGRVDFNKSMDFWQQDKWNGYFPVKWHIIKDVPNPQLRHIILENNENKPVTNSRDTQEVKFLQGIEMLNIFKNHLSKTSILDDFDFYESRQKVMQEKRIRQSTP
	Prupe.1G579100.1	PpDF3C	EELSFTVHRDQYNLPDFQTDYEKAKFYVIKSYSEDDVHKSIKYDVWASTPNGNKKLDASFRDAESKSRETGTQCPIFLFFSVNGSGQFIGLAEMAGQVDFNKDMDFWQVDKWSGFFPVKWHVIKDIPNTQLRHIILENNDNRPVTFTRDTQEIGLKQGLEMLNIFKSYTAKTSLLDDFIFYEDREKSLKAKRSSKPAT
	Prupe.4G089500.1	PpDC1A	ANRSAPLPQGISRYFIVKSCNRENLELSVQQGVWATQRSNESKLNEAFDSAENVILIFSVNRTRHFQGCAKMMSRIGGSVSGGNWKYAHGSAHYGRNFSVKWLKLCELSFHKTRHLRNPYNENLPVKISRDCQELEPSIGEQLASLLYLEPDSELMAVSIAAESKREEEK
	Prupe.5G086300.1	PpDC1B	TTGRKKGTLYDTRYFIIKSLNHQNIQLSIEKGIWATQVMNEPILEEAFHNSGKVILIFSVNMSGSFQGYAQMMSSVGWRRDNVWSQGSSRSNPWGRSFKVKWLQLNDLPFQKTLHLKNPLNEYKPVKISRDCQELSPDVGEALCELLDGTNDVNGLNSVAMEDFPSKR
Physcomitrella patens	Pp3c3_33560V3.1	PpaDF1	DPLMAFANREQYNNPDFSTSYENAKFFVIKSYSEDDVHKSIKYNVWASTPVGNKRLDAAYQEALTKCNGDTKSYPVFLFFSVNASGQFCGMAQMTGRVDFSKSVDYWQQDKWNGRFPVTWHIIKDIPNCQFRHIILENNDNKPVTNSRDTQEVKFEQGMAMLNIFKIFASKTSILDDFEFYENRQRALTEKRARQHAQ
	Pp3c10_17810V3.1	PpaDF2	DALNAFVNREQYNKPEFIINYDHAKFFVIKSYSEDDVHKSIKYNVWASTPVGNKRLDAAYLEALAKSNGDTKSFPVFLFFSVNASGQFCGVAQMTGPVDFSKSVDFWQQDKWNGRFPVVWHIIKDIPNCQFRHIILENNDNKPVTNSRDTQEVKFEQGFGMLNIFKNFASKTSILDDFQFYENRQRALSEKRARQQAQ
	Pp3c20_9290V3.1	PpaDC1A	PSIAAPLPLGYCRYFIVKSSNRENLELSVERGLWATHRNNEAKLNDAFDSCEHVIFIFSVNETRHFQGCARMMSKIGGVAGGGAWKYAHGTANYGRNFRLKWLKLCELSFYKTRHLRNSYNENMPVKISRDCQELEPSVGEQLALLLYQEPDSDLMTLAKESEEKREDER
	Pp3c8_11880V3.1	PpaDC1B	GDAPKQDKIHHTRYFIIKSLNHHNIEKSIEKGIWATQAMNETVLNEAFETSEKVVLVFSVNMSSHFQGYALMSSPIGQRRANIWSEANEGANPWGGTFHVEWLRLYDLPFQKTVHLKNPLNAFKPVKISRDCQELTQAIGKALCALIDEGANREGRPKRKLGIRDVDHQL
Populus trichocarpa	Potri.003G222700.1	PtDF1A	DKTTVVPDREQYNKADFPEEYDNAKFFIIKSYSEDDVHKCIKYNVWASTPNGNKKLDAAYQEAEQKSGGCPVFLLFSVNTSGQFVGLAEMTGRVDFDKSVEYWQQDKWTGYFPVKWHIVKDVPNSFLKHITLENNENKPVTNSRDTQEVKLEQGLKLIKIFKDHSSKTCILDDFVFYEDREKMIQEKKAKQQQL
	Potri.001G002000.1	PtDF2A	DKTTEVPDREQYNKADFPVEYVDAKFFIIKSYSEDDVHKCIKYNVWASTPNGNKKLDAAYQEAGQKSGGCPVFLLFSVNTSGQFVGLAEMTGRVDFDKSVEYWQQDKWTGYFPVKWHFVKDVPNSLLKHITLENNENKPVTNSRDTQEVKLEQGLEMIKIFKEHSSKTCILDDFGFYEDREKMIQEKKAKQQQL
	Potri.019G034300.1	PtDF3A	ENLLQIPDREQYNKEDFPEEYSDAKFFVIKSFSEDDVHKSIKYSVWTSTPNGNKKLDAAYKQGKENPGDCPVFLLFSVNTSGQFVGLAEMVGPVDFNKTVEYWQQDKWTGCFPLKWHIIKDVPNGCLRHITLENNENKPVTNSRDTQEVIFEKGVQILKIFKDHKGKTSILDDFSFYAGRERIMQEKRAKHNIH
	Potri.014G001000.1	PtDF1B	SKPSAKIHDESYNQSDFVTEYKDAKFFIIKSYSEDNVHKSIKYGVWASTPNGNRKLDTAYHEAKDKQDPCPVFLLFSVNASAQFCGVAEMVGPVDFDKSVDYWQQDKWSGQFPVKWHIIKDVPNSQFRHIVLENNDNKPVTNSRDTQEVKLEQGVEMLNIFKNYETDTSILDDFDFYEDRQKAMQDRKARQQAS
	Potri.007G002800.1	PtDF2B	SKPSAKIHDESYNQPDFVIEYKDAKFFIIKSYSEDNVHKSIKYGVWASTPNGNRKLDTTYREAKEKQDPCPVFLLFSVNASAQFCGVAEMTGPVDFDKSVDYWQQDKWSGQFPVKWHIIKDVPNSQFRHIVLENNDNKPVTNSRDTQEVKLEQGIEMLNIFKNYETDMSIIDDFDFYEDRQKAMQERKARQQAS
	Potri.006G079900.1	PtDF3B	NSASSGIQLDLYNQLDFVTDYKDAKFFIIKSFSEDNVHKSIKYSVWASTPHGNKKIDAAYREAKEKEGNCPVFLLFSVNASGQFCGVAEMVGPVDFEKDAEYWQQDRWNGQFPVQWHIVKDVPNSRFRHILLENNDNKPATHSRDSQEVKLEQGIEMLKIFKDHDAPTSILDDFDFYDQCERALKERKAKQQPS
	Potri.018G149800.1	PtDF4B	NSASSGVQLDLYNRPVFVTDYKNAKFFIIKSFSEDNVHKSIKYSIWASTPHGNKKIDAAYREAKEKEGNCPVFLLFSVNASGQFCGVAEMVGPVDFEKDADYWQQDRWNGQFPVQWHIIKDVPNSRFRHILLENNDHKPVTHSRDSQEVKLEQGIEMLKIFKDYDAPTSIIDDFGFYDQCERALKERKAIQQPS
	Potri.001G056100.1	PtDF5B	QKAVADVHSESHNQVDFATDYKDAKFFVIKSYSEDNVHKSIKYGVWASTPNGNKKLDAAYREAKENHGTCPIFLLFSVNASAQFCGVAEMVGPVDFDKNVDFWQQDKWSGQFPVKWHIIKDVPNSQFRHIVLENNDNKPVTNSRDTQEVELEQGAEMLGIFKNYESHSSILDDFQFYEERQKVMQVRKSRPQAS
	Potri.010G152300.1	PtDF1C	GLGNIVIQTDQYNKDDFSTDYLDAKFFVIKSYSEDDVHKSIKYNVWSSTPHGNKKLQTAFEDAQKLAVGRPRGCPIFLFFSVNASGQFCGVAEMIGPVDLHRDMDFWQQDKWSGSFLVKWHIIKDIPNSSFRHIILENNENKPVTNSRDTQEIMYKQGLEMLKTFKNHPLRTSILDDFMYYENRQKIMQDEKARLMFK
	Potri.008G100200.1	PtDF2C	ELGNIVIQTDQYNKDDFSTDYADAKFFVIKSYSEDDVHKSIKYNVWSSTPHGNKKLHSAFEYAQKLDLGRPRGCPIFLFFSVNASGQFCGVAEMVGPVDFNRDMDFWQQDKWSGSFLVKWHIIKDIPNSSFRHIILENNENKPVTNSRDTQEIMYKQGLEMLKMFKNHPLKTSILDDFVYYENRQKIMQEEKARLMFK
	Potri.010G175500.1	PtDF3C	NSITSVISRDQYNLPDFPTNYDHAFFFVIKSYSEDDIHKSIKYNVWASTPNGNKRLNSAYLDSQQKIAQIGCSCPVFLFFSVNASGQFCGVAEMTGRVDFNKNMDFWQQEKWNGYFPVKWHIIKDIPNPQLRHIILENNENKPVTNSRDTQEVKFPQGIEILNIFKNYVSKTSILDDFDFYESRQKVMHERRPRSLIS
	Potri.008G080800.1	PtDF4C	NSIASVISRDQYNLPDFPTKYNHAFFFVIKSYSEDDIHKSIKYNVWASTPNGNKRLDSAYQDAQQKIAEKGNSCPVFLFFSVNASGQFCGVAEMVGRVDFNKNMDFWQQDKWNGYFPVKWHIIKDVPNPQLRHIILENNENKPVINSRDTQEVKFPQGIEILNIFKNYVTKTSILDDFDFYESRQKVMQEKRPRPFIP
	Potri.004G223800.1	PtDF5C	DMLGFAMHKEQYNLPDFEIEYSNAKFFVIKSYNEDDIHKSIKYDVWASTPNGNKKLDAAFHNAEEVSSETGTKCPIFLFFSVNGSGQFVGLAEMVGQVDFNKDMDFWQIDKWNGFFPVKWHVIKDIPNGQLRHIVLENNDGHSVTFSRDTQEIGLEKGLEMLNIFKSYSAKTSMLDDFNFYENREKSLNTKKSNKPAT
	Potri.003G008400.1	PtDF6C	DELGIAMRKEQYNLPDFETEYANAKFFVIKSYSEDDIHKSIKYDVWASTPNGNKKLDAAFHNAEEVSSDTGYKCPIFLFFSVNGSGQFVGFAEMVGQVDFNKDMDFWQIDKWNGFFPVKWHVVKDIPNGHLRHIVLENNDGHSVTFSRDTQEIVLKQGLEMLNIFKSYSAKTSLLDDFNFYEKREKSLNTKKGNKPAT
	Potri.001G357800.1	PtDC1A	SSFFSCVSPSQFVYFIVKSCNRENLELSVQQGVWATQRSNEIKLNEALDSADNVILIFSVNRTRHFQGCAKMASKIGASVGGGNWKYAHGTAHYGRNFSVKWLKLCELSFHKTRHLRNPFNENLPVKISRDCQELEPSIGEQLASLLYLEPDSELMAVSLAAEAKREEEK
	Potri.011G089800.1	PtDC2A	VLYVVVFWLRVKLYFIVKSCNLENLELSVQQGVWATQRSNEPKLNEAFDSAENVILIFSVNRTRHFQGCAKMTSKIGASVGGGNWKYAHGTAHYGRNFSVKWLKLCELSFHKTRHLRNPFNENLPVKISRDCQELEPSIGEQLASLLYLEPDSDLMAISVAAEAKREEEK
	Potri.001G113500.1	PtDC1B	SSINKKRKLCNTRYFIIKSLNQHNIQLSIENGIWATQVRNEPILEEAFHNSGRVILIYSVNMSGFFQGYAQMISSVGWRHDNLWSEGSGKSNPWGRSFKVKWLRLNDLPFQKTLHLKNPLNDYKPVKISRDCQELPEDIGEALCELIDGERDTDGMVKSFPRDDLPMKR
Saccharomyces cerevisiae***	Sacce1/1410	PHO92 (ScDF1)	RFFVIKSSSLKHVKRSFYNGIWSSTHFGNKRLSEAYKKLNSGAKVFLFFSINTSGRFCGVAEMVSDLKMDLDTSIWEDEQKYGKAFKVRWVIVRDINNRSLKRFLIPSNEMKPITHSRDTQEIPYSIGISIINLFK
Schizosaccharomyces pombe***	Schpo1/4324	MMI1 (SpDC1)	RYFIMLCDNETAIAHAKKTSIWAVKKDSSKRISDAYKKASVYFIFVAQQTYNALGYAQVVSDLNSTELPFWSDSSHAGGVRIKWIKTCNLFSAEISEIVSHMDHGSEARDGMEMMYDEGSRLCTLIN
Setaria italica	Seita.9G534000.1	SiDF1A	KNDSALPDRAQFNRDDFPVQYDAAKFFVIKSYSEDDIHKSIKYNVWASTTNGNKKLDAAYQEAQSKGSACPIFLFFSVNTSGQFVGVAEMTGAVDFEKTLEYWQQDKWNGSFSLKWHIVKDVPNNMLKHIILENNENKPVTNSRDTQEIHLEQGLQMLKIFKEHVSKTSILDDFAFYESRQKLMQDKRAKQQQI
	Seita.9G092900.1	SiDF2A	KQSSALTDKGQFNQEGFPVAYKDAKFFVIKSYSEDDVHKSIKYNVWASTPNGNKKLDAGYREAQEKSSDCPVFLFFSVNTSGQFVGVAEMVGPVDFDKTVEYWQQDKWNGCFPLKWHIVKDVPNNILKHITLDNNDNKPVTNSRDTQEVKLEQGLEMLKIFKEHVSKTSILDDFGFYENRQKLMQEKRAKQQSL
	Seita.2G046200.1	SiDF3A	ATNGSQAAKDQYNRADFAETYSEAKFFIIKSYSEDDVHKSIKYNVWASTPNGNKKLDAAYQEAKEKSSESPVFLLFSVNASGQFVGLAEMVGRVDFNKTVEHWQQDKWTGCFPVKWHIVKDVPNSLLKHIILENNENKPVTNSRDTHEVKLEPGLQVLKIFKDHVCKTSILDDFGFYDNREKMMQERKAKQQQS
	Seita.9G059600.1	SiDF4A	SDGSNAVKQDQYNRADFVETYSDAKFFIIKSYSEDDVHKSIKYNVWASTPSGNKKLDAAYVEAKEKSSSSPVFLLFSVNTSGQFVGLAEMVGRVDFNKTVEYWQQDKWTGCFPVKWHIVKDIPNGLLKHIILEYNENKPVTNSRDTQEVKLDQGLQVLKIFKDHVCKTSILDDFGFYDNREKIMQEKKSRRQYP
	Seita.6G022500.1	SiDF1B	EKTVPLIDSELYNRPDFITEYKDAKFFVIKSYTEDHVHRSIKYSVWASTASGNRKLDSAYRAAKEKEDHCPIFLFFSVNGSGQFCGVAEMIGPVDFDRSVDYWQQDKWSGQFPVKWHIIKDVPNNLLRHIILENNDNKPVTNSRDTQEVKLEQGLQMLTIFKNHEAETTILEDFDFYEQREKALQENRRQQQPG
	Seita.6G246600.1	SiDF2B	EKPSAGVGRELYNKPDFVIEYTNARFFIIKSYSEDNVHKSVKYGVWASTTNGNKKLDSAYREAKEKEEQCPIFLLFSVNASAQFCGVAEMIGPVDFEKSVDYWQQDKWTGQFPVKWHIVKDVPNNLFRHIILENNDNKPVTNSRDTQEVKLEQGLEMLKIFKNHDDDASILDDFYFYEEREKALQENKARLHQQ
	Seita.7G231300.1	SiDF3B	KKTLLTVDPEKYNHPDFATEYKDAKFFVIKSYTEDHIHKSIKYNVWASTASGNRKLNAAYREAKEREDYCPIFLFFSVNGSGQFCGVAEMIGPVDFDKSVDYWQNDRWSGQFPVKWHTVKDVPNNLVRHIILENNENKRVTNSRDTQEVKLEQGVQMLAIFKNHGAETTILEDFDFYEQREKAMLDDRQQWKVQ
	Seita.5G271100.1	SiDF1C	ILSPVTISKNAYNLPDFVTKYEQALFFVIKSYSEDDIHKSIKYSVWASTPNGNKRLDNAYRLAQERMAEKGTKCPVFLFFSVNASGQFCGVAEMVGPVDFNRNMNFWQQDKWNGFFSVKWHIIKDVPNPQFRHIILENNENKPVTNSRDTQEVKFPQGTEMLNIFKNFSCKTSILDDFDFYENRQKVMQDRRGKPLTT
	Seita.5G156800.1	SiDF2C	PEGTILIRTDQYNRDDLQVDYTYAKFFVIKSIGEADVHKSIKYGVWSSSSNGNSKLDSAFRDADRISRRNSTKCPVFLFFSVNGSGHFCGMAEMVGPVDFHKDMDFWCQDKWTGCFPVRWHIVKDIPNYSLQHITLQNNENKPVTHSRDTQEIPYIPGMSVLKIFKDIKVKECLFDDFMKYEVEEAQYSPHRRCRLSYN
	Seita.3G070000.1	SiDF3C	DIMSPLVCREQFNRSDFSVQYKQAKFFMIKSYSEDDIHKGIKYNVWASTPNGNNKLDAAYHDAQILMKENGEKCPVFLFFSVNTSGQFVGLAEMLGPVDFKKTMDFWKDDRWSGFFPIIWHIIKDIPNRLFRHIILEYNDNRPVTFSRDTQEIGLLQGVQMLKIFKDHPQGASILDDFDFYEEKDSARGAQKRENPEST
	Seita.7G270400.1	SiDF4C	PEGRIIIRTDQYNRDDFQVVYTNAKFFVIKSYNEADIHKSIKYGVWSTSSVGNLKLDTAFRDAQVIAASSSTLCPVLLFFSVNGSSHFCGVAEMVGPVDYQNDMDFWCRKNKWIGSFPVKWHIIKNVHNSTFRSILLQNNEDKPVTSSRDTQEIHYTPGTTMLELFKYTRAEGCVLDDFMVHEEEEARSGQLERFKLRQG
	Seita.4G262400.1	SiDC1A	ARIATPLPQGPSRYFIVKSCNRENLEISVQQGIWATQRSNEAKLNEAFESTENVILIFSINRTRHFQGCAKMTSRIGGYIGGGNWKSAHGTAHYGRNFSMQWLKLCELSFQKTHHLRNPYNDNLPVKISRDCQELEPFIGEQLASLLYLEPDSELTAMLIAAEAKREEEK
Sonalum lycopersicum	Solyc01g028860.2.1	SlDF1A	DKPSLMPDREQYNHPDFPVTYADAKFFIIKSYSEDDVHKSIKYNVWASTPNGNKKLDAAYQEAQQNSGGCPVFLFFSVNTSGQFVGVAEMVGPVDFNKNVEYWQQDKWVGCFPVKWHIVKDVPNSLLKHITLENNENKPVTNSRDTQEVKVEQGLQVLKIFKDHISKQCILDDFEFYEDRQKRIQDKKAKQQLF
	Solyc05g032850.2.1	SlDF1B	VELTSILQPGQYNRPEFVTDYEHAKFFVIKSFSEDNVHKSIKYGVWASTPQGNRKLDAAYAEAKEMNANCPVFLFFSVNASGQFCGVAEMVGPIDFENSAEYWQQDRWSGKFPVKWHVIKDVPNSQFRHILLEHNDNKPVTHSRDSQEVKLPEGLEMLKIFKNYETDTSLLDDFTYYDEREKSLLEKKSKQRPL
	Solyc12g099090.1.1	SlDF1C	VQGNIVIHADEYNRGDFLMDFVNAKFFVIKSYSEDDVHKSIKYNVWSSTPNGNKKLNSAYEDAQRITPGNPRGCPIFLFFSVNASGQFCGVAEMTGPVDFYKDMDFWQQDKWSGSFPVKWHFIKDVPNPNFRHIILENNENKPVTNSRDTQEIRYKKGIEMLKVFKDYASRTSLLDDFMYYENRQKLLQEEKAKLLIR
	Solyc01g103540.2.1	SlDF2C	DQLVPAVQREKYNKEDFKTQYDNAKFYIIKSYSEDDIHKCVKYDVWSSTPNGNKKLDTAFVESEAKASGTGSSCPVFLFFSVNGSGQFLGVAEMVGQVDFNRNMDFWQLDKWSGFFPLKWHIVKDVPNTQFRHIILENNDNRPVTYSRDTQEIGLKEGLEMLNILKNYSEKTSILDDFNFYEKREKVLKAKRSSKPVI
	Solyc02g021760.2.1	SlDC1A	DRTAVVLPQGTSRYFIVKSCNRENLELSVQQGVWATQRSNEAKLNEAFDSVENVILIFSVNRTRHFQGCGKMTSRIGGAANGGNWKHEHGTAHYGRNFSLKWLKLCELSFQKTHHLRNPYNENLPVKISRDCQELEPSVGEQLASLLYLEPDSELMAISLAAESKRLEEK
	Solyc02g070240.2.1	SlDC2A	NQAAIPLPQGPSRYFIVKSCNRENLELSVQQGVWATQRSNEAKLNEAFDSVENVILIFSINRTRHFQGLAKMTSRIGGAAKGGNWKHEHGTAHYGRNFSVKWLKLCELSFQKTRHLRNPYNENLPVKISRDCQELEISVGEQLASLLYVEPDSELMAISLAAESKREEER
	Solyc08g007730.2.1	SlDC1B	STAIEKGKLYSIRYFVIKSLNHENIQLSVNRGIWATQAMNEAILDEAFHNSSKVILIFSVNTSGYFQGYAQMISSVGLRRDQVWSQGNGGRNSWGRSFEVNWLRLYDLPFQRTLHLKNPWNQNKPVKISRDCQELPPDIGEALCELLDGQDALDVNLKMDVFARNELSSKR
Sphagnum fallax	Sphfalx0029s0025.1	SfDF1	EALEAIASKEQYNQPDFITNYESAKFFVIKSYSEDDVHKSIKYNVWASTPVGNKRLDAAFKDASGKAVGGCPVFLFFSVNASGQFCGVAEMTGPVDFTQSVEYWQQDKWNGRFTVKWHIIKDIPNCQFRHIILENNDNKPVTNSRDTQEVRFEQGIEMLSIFKGFPSKTSILDDFQFYENRQQALQEKRARQHAQ
	Sphfalx0037s0069.1	SfDF2	EALSALVNREQYNRPDFVTKYEHAKFFVIKSYSEDDVHKSIKYNVWASTPAGNKRLDAAFLESQSKAGGKQGSCPVFLFFSVNASGQFCGVAEMVGPVDFGKSVEYWQQDKWNGRFTVKWHIIKDIPNCQFRHIILENNDNKPVTNSRDTQEVKFEQAISMLNIFKSFSSKTSILDDFQFYENRQRALQDKRARQQAQ
	Sphfalx0040s0172.1	SfDF3	AALGALVNREQYNQPDFVTNYEHAKFFVIKSYSEDDVHKSIKYNVWASTPAGNKRLDAAFLEAQNKVASGKPGSCPVFLFFSVNASGQFCGVAEMVGPVDFGKSVEYWQQDKWNGCFAVKWHIIKDIPNCHFRHIILENNDNKPVTNSRDTQEVKFEQAIGMLNIFKSFSSKTSILDDFQFYENRQRALQDKRARQQGQ
	Sphfalx0235s0015.1	SfDC1A	VSAATPLPTGFCRYFIVKSNNRENLELSVERGLWATHRNNEAKLNEAFDTCDHVILVFSVNETRHFQGCARMMSKIGGVIGGGGWKYAHGTAHYGRNFNLRWLKLCELSFNKTRHLRNAYNENLPVKISRDCQELEPSVGEQLASLLYGEPDSELQAVAKEAEKKREEER
	Sphfalx0156s0007.1	SfDC1B	SKAAKQQKVYHTKYFIIKSLNHHNLAKSIEKGIWATQAMNEPVLNEAFETCERVVLVFSVNMSSHFQGYARMASPIGRRRANIWSEANEGANPWGGTFRVEWLCLYDLPFQKTVHLKNPLNSFKPVKISRDCQELTKEIGEALCALIDEGADQEGRPKRKLGPDGMVTQV
Theobroma cacao	Thecc1EG039865t1	TcDF1A	EKACVVPDRERYNREEFPVDYTDAKLFVIKSYSEDDVHKSIKYNVWASTPNGNKKLDAAYQEAQQKSGGCPVYLFFSVNTSGQFVGLAEMVGPVDFQKNVEYWQQDKWTGCFPVKWHIIKDVPNNSLKHITLENNENKPVTNSRDTQEIKLEQGLKLIKIFKEHSSKTCILDDFEFYEVRQKAIQEKKAKQQQQ
	Thecc1EG026461t1	TcDF2A	NNVTLVPDMEQYNKEDFPESYSDAKFFVIKSYSEDDVHKSIKYNVWASTSNGNKKLDAAFCEANDKPDGCPVFLLFSVNTSGQFVGLAEMVGPVDFNKTMEYWQQDKWTGCFPVKWHIVKDVPNTSLRHITLENNENKPVTNSRDTQEVNFEQGIQILKIFKDHSSKTCILDDFEFYEARQKIIQEKKAKHQLL
	Thecc1EG027659t6	TcDF1B	NKPSAKIHDESFNRPDFATDYKDAKFFIIKSYSEDNVHKSIKYGVWASTPNGNKKLDAAYREAKENQDTCPVFLFFSVNASAQFCGVAEMVGPVDFDKSVDYWQQDKWSGQFPVKWHIIKDVPNSQFRHIVLENNDNKPVTNSRDTQEVRLEHGIEMLNIFKNFDTDMSILDDFDFYEDRQKAMQERKARQQAS
	Thecc1EG008783t1	TcDF2B	NGPTNGISNGSYNRQNFVTDYVDAKFFVIKSYSEDNIHKSIKYGVWASTPSGNKKLDTAYHEAKEKQVTSPVFLLFSVNASAQFCGVAEMVGPVDFDKSVEYWLQDKWSGQFPVKWHIIKDVPNSQFRHILLENNDNKPVTNSRDTQEVELEQGIEMLNIFKNYESHSSILDDFYFYEERQKAMQERKARRLSS
	Thecc1EG021457t1	TcDF1C	TEGNIIIYTDQYNKDDFPIDYVDAKFFVIKSYSEDDVHKSIKYNVWSSTPHGNKKLESAFEDTQKFAAGKPSGCPIFLFFSVNASGQFCGVAEMIGPVDFQKDMDFWQQDKWSGSFPVKWHIIKDVPNSHFRHIILENNENKPVTNSRDTQEIMYKQGMEMLKVFKNHTMKTSLLDDFMYYENRQKIMQEEKARLLIK
	Thecc1EG006167t1	TcDF2C	EDLGLTLCKDKYNPLDFQTEYDNAKFFVIKSYSEDDVHKSMKYDVWSSTPNGNRKLDAAFHEAEARESETGTKFPIFLLFSVNGSGQFVGLAEMIGKVDFNKDMDFWQLDKWNGFFPVKWHVIKDIPNKELSHIILENNENRSVTYSRDTQEIGLKQGLEMLNIFKRYSAKSSLLDDFGFYENREKTLNAKKNYKPVT
	Thecc1EG006095t1	TcDC1A	NKTAIPLPQGISRYFIVKSCNRENLELSVQQGVWATQRSNEAKLNEAFDSAENVILIFSVNRTRHFQGCAKMTSKIGGSVAGGNWKYAHGTAHYGRNFSVKWLKLCELSFHKTRHLRNPYNENLPVKISRDCQELEPSIGEQLASLLYLEPDSELMAISVAAELKREEEK
	Thecc1EG016131t1	TcDC1B	HMVDKRGRLYNTRYFIIKSLNHQNIQLSIDKGIWATQLMNEPILEEAFHNSGIVILVFSVNMSGFFQGYAQMMSSVGWRRDNVWSKGSGKGNPWGRSFKVKWLCLNHLPFQKTLHLKNPLNDYKPVKISRDCQELPQDIGEALCELLDGSNDVDGSLKRDELPSKR
Vitis vinefera	GSVIVT01025494001	VvDF1A	DRTSVFPDRDQYNHADFPVEHTEAKFFIIKSYSEDDVHKSIKYNVWASTPNGNKKLDAAYREAQEKSAGCPVFLFFSVNTSGQFVGLAEMVGHVDFHKNVEYWQQDKWNGCFSVKWHVVKDVPNSLLKHITLENNENKPVTNSRDTQEVKLEQGLQMLKIFKEHCSKTCILDDFAFYESRQKTIQEKKAKQQQF
	GSVIVT01033395001	VvDF2A	GNLTLVPDKEQYNSEDFPENYSDAKFFIIKSYSEDDVHKSIKYNMWASTANGNKKLDAAYQEAQGKSGSCPIFLLFSVNASGQFVGVAEMVGSVDFNRSLEYWQQDKWTGCFPVKWHVIKDIPNSLLKHITLENNENKPVTNSRDTQEVKFEQGIQVLKIFKNHSSKTTILDDFGFYEARQRTMQEKKAKQQLF
	GSVIVT01029460001	VvDF1B	STSTAKTNDGLYNQLSFVTEYKDAKFFIIKSYSEDNVHKSIKYGVWASTPNGNRKLDAAYREAKEKQAACPVFLLFSVNASAQFCGVAEMVGPVDFDKSVDYWQQDKWSGQFPVKWHIIKDVPNSQFRHIVLENNDNKPVTNSRDTQEVKLEQGIEILNIFKNYETDTSILDDFDFYEDRQKAMQERKARQQAS
	GSVIVT01010494001	VvDF2B	NGTCTGVHRESYNRLDFVTEYKDAKFFVIKSYSEDNVHKSIKYGVWVSTPNGNKRLNSAFHEAKEKHGNCPIFLLFSVNASAQFCGVAEMVGPVDYDKSVDYWKQDKWTGQFPVKWHIIKDVPNSQFRHIILENNDNKPVTNSRDTQEVELEQGNEMLNIFRNYESDSSILDDFDFYEDRQKAMQEKKTQHKAS
	GSVIVT01032236001	VvDF3B	DASNSVVHFDSYNQPDFVTDYENAKFFIIKSYSEDNVHRSIKYSVWASTALGNRKLDAAYQKAKEIETNCPIFLCFSVNASSQFCGVAEMVGPVNFEKDAEYWQQDRWSGLFPVKWHIIKDVPNSLFRHILLENNENKPVTHSRDTQEVNLEQGIEMLKIFKSYDAHTSILEDFDFYEQRERASKERKARQQAC
	GSVIVT01017649001	VvDF1C	AQGNIIIYTDQYNKDDFPVDYVDAKFFVIKSYSEDDVHKSIKYNVWSSTPNGNKKLENAYEDAQRIALGKRRGCPIFLFFSVNASGQFCGVAEMIGPVDFHKDMDFWQQDKWSGSFPVKWHIIKDVPNTNFRHIILENNENKPVTNSRDTQEIRFKQGLEMLKIFKNHTTKTSLLDDFMYYENRQRIMQDEKTRLLIK
	GSVIVT01036696001	VvDF2C	NCIASLIRRDQYNLPDFPTKYDHAFFFVIKSYSEDDIHKSIKYNVWASTPNGNKRLDGAYQEAKERMGDRGSKCPVFLFFSVNASGQFCGVAEMIGRVDFNKNMDFWQQDKWNGFFPVKWHIIKDVPNPQLRHIILENNDNKPVTNSRDTQEVRFPQGIEILNIFKNYVSKTSILDDFDFYESRQKVMQDKKIKPSMP
	GSVIVT01023248001	VvDF3C	EELGLMVRRDQYNLQDFQTEYENAKFYVIKSFSEDDIHKCIKYDVWASTPNGNKKLDAAFHDAEAKANETGTKFPIFLFFSVNGSGQFVGVAEMVGQVDFNKDMDFWQLDKWNGFFPVKWHIVKDIPNSQLRHITLESNENRSVTYTRDTQEIGLKQGVEMLKIFKNYSARTSMFDDFNFYENREKSLHARRSSKPPP
	XP_002281594.1	VvDC1A	NKTASPLPQGISRYFIVKSCNRENLELSVQQGVWATQRSNEAKLNEAFDSVENVILIFSVNRTRHFQGCAKMTSKIGGFVGGGNWKYAHGTAHYGRNFSVKWLKLCELSFHKTRHLRNPYNENLPVKISRDCQELEPSIGEQLASLLYLEPDSELMAISLAAESKREEEK
	GSVIVT01019895001	VvDC1B	SSANKKGKLYSTRYFIIKSLNHHNIQLSMEKGIWATQVMNEPILEEAFHNSGKVILIFSVNMSGFFQGYAQMMSSVGWRRDNVWSQGSGGNNPWGRSFKVKWLRLHDLPFQKTLHLKNPLNDYKPVKISRDCQELSQEIGEALCELLDGKTDVGDNLRKNDFSGDDLPPRR
Volvox carteri	Vocar.0006s0335.1	VcDC1	SIYEGRGVNSGVRYFIIRSSTMQNIFISVRVGAWATTRQNDDKLDEAFRKSREVRLLYSVTGSNAFQGYAVMRTPIGRFGRPVVWENGKQFGNPFGVDWRVLFELPHSETEHIRNPYNENKPVHIARDGTELPQEQGDLVVRLMHERAAAAGVKPPRQQLALMDAGG
Xenopus tropicalis***	297954	XtDF1	RVFIVKSYSEDDIHRSIKYNVWCSTEHGNKRLDAAYRSLNGKGPLYLLFSVNGSGHFCGVAEMRSAVDYNTCAGVWSQDKWKGRFDVRWLFVKDVPNGQLRHIRLENNDNKPVTNSRDTQEVPLEKARQVLRIIA
	427186	XtDF2	RVFIIKSYSEDDIHRSIKYSIWCSTEHGNKRLDSAFRSMNGKGPVYLLFSVNGSGHFCGVAEMKSPVDYGTSAGVWSQDKWKGKFDVKWLFVKDVPNNQLRHIRLENNDNKPVTNSRDTQEVPLEKAKLVLKIIA
	169610	XtDF3	RVFIIKSYSEDDIHRSIKYTIWCSTEHGNKRLDAAYRSLNGKGPLYLLFSVNGSGHFCGVAEMKSVVDYNAYAGVWSQDKWKGKFDVKWVFVKDVPNNQLRHIRLENNDNKPVTNSRDTQEVPLEKAKQVLKIIA
	454572	XtDC1	RFFLIKSNNHENVSLAKAKGVWSTLPVNEKKLNAAFRSARSVILVFSVRESGKFQGFARLSSESHHGGSPIHWVLPAGMNAKMLGGVFKIDWICRRELPFTKCVHLTNPWNEHKPVKIGRDGQEIEPDCGTQLCLLFP
	349840	XtDC2	RYFIMKSSNLRNLEISQQKGIWSTTPSNERKLNQAFWESSTVYLVFSVQGSGHFQGFARMTSEIGREKSQDWGSTSLGGVFKVEWIRKESLPFQQAHHLLNPWNDNKKVQISRDGQELETLVGEQLLLLWD
Zea mays	GRMZM2G076062_T02	ZmDF1A	KDDSAVPDRAQFNRDDFPVQYDAAKFFVIKSYSEDDIHKSVKYNVWASTTNGNKKLDAAYQEAQSKGSACPIFLFFSVNTSGQFVGVAEMTGAVDFEKTLGYWQQDKWNGSFSVKWHIVKDVPNNILKHIILENNENKPVTNSRDTQEIHLEQGLQMLKIFKEHVSKTSILDDFAFYESRQKLMQDKRSKQQQV
	GRMZM2G330019_T01	ZmDF2A	KNDSAVPDRAKYNRDDFPVQYDAAKFFVIKSYSEDDIHKSVKYNVWASTTNGNKKLDAAYQEAQSKGSACPIFLFFSVNTSGQFVGVAEMTGAVDFEKTLEYWQQDKWNGSFSVKWHIVKDVPNNILKHIILENNENKPVTNSRDTQEIRLEQGLQMLKIFKDHVSKTSILDDFAFYESRQKLMQDKRSKQQQL
	GRMZM2G126338_T01	ZmDF3A	KQNSTLPDKGQFNQEGFPLTYKDAKFFVIKSYSEDDVHKSIKYNVWASTPNGNKKLDAGYREAQEKSSDCPVFLFFSVNTSGQFVGVAEMVGPVDFDKTVEYWQQDKWNGCFPLKWHIVKDVPNNTLKHITLDNNDNKPVTNSRDTQEVKLEQGLEMLKIFKEHVTKTSILDDFGFYENRQKLMQEKRANQQLL
	GRMZM2G144726_T01	ZmDF4A	ANGSHPAMKDQYNQADFAETYSDAKFFIIKSYSEDDVHKSVKYNVWASTPNGNKKLDAAYQEAKEKSSETPVFLLFSVNASGQFVGLAEMVGRVDFEKTVEHWQQDKWTGCFPVKWHIVKDVPNSLLKHIILENNENKPVTNSRDTHEVKLEQGLQVLKIFKDHVCKTSILDDFGFYDNREKMMQERKAKQQQS
	GRMZM2G340130_T01	ZmDF5A	ANGSHPAMKDQYNRADFAETYSDAKFFIIKSYSEDDVHKSVKYNVWASTPNGNKKLDAAYQEAKEKSSETPVFLLFSVNASGQFVGLAEMVGRVDFNKTVDHWQQDKWTGCFPVKWHIVKDVPNSLLKHIILENNENKPVTNSRDTHEVKLEQGLQVLKVFKDHVCKTSILDDFGFYDNREKMMQYRKAKQQQS
	GRMZM2G025488_T02	ZmDF1B	EVPTTGVGRELYNKPDFVMEYTNARFFIIKSYSEDNVHKSVKYGVWASTTNGNKKLDSAYREAKEKGEHCPIFLLFSVNASAQFCGVAEMIGPVDFEKSVDYWQQDKWTGQFPVKWHIVKDVPNNLFRHIILENNDNKPVTNSRDTQEVKLEQGMEMLKIFKNHDDDASILDDFEFYEEREKALQENKARLHQQ
	GRMZM2G442195_T01	ZmDF2B	EKIVPLIDSELYNRSDFITEYKDAKFFVIKSYTEDHVHRSIKYKVWASTASGNRKLDSAYHAAKEKEEHCPIFLFFSVNGSGQFCGVAEMIGPVDFDRSVDYWQQDKWSGQFPVKWHIIKDVPNNLLRHIILENNDSKPVTNSRDTQEVKLEQGLQMLTIFKNHEAETTIVEDFDFYEQREKALQENRRQQQPP
	GRMZM2G004997_T02	ZmDF3B	EKTVPLIDSELYNRSDFITEYKDAKFFVIKSYTEDHVHRSIKYNVWASTASGNRKLDSAYRAAREKEEHCPIFLFFSVNGSGQFCGVAEMIGPVDFDRSVNYWQQDKWSGQFPVKWHIIKDVPNNLLRHIILENNDNKPVTNSRDTQEVKLEQGLQMLTIFKSHEAETTIVEDFDFYEQREKALQENRRQQHAA
	GRMZM2G102069_T01	ZmDF4B	KNVLPIADSDKYNHPGFVTEYKDARFYVIKSYTEDHIHKSIKYNVWASTPRGNRKLNAGYHEAKAKEDHCPIFLFFSVNSSGHFCGVAEMIGPVNFDKSVDYWQNERWNGQFPVKWHIVKDVPNNIVRHIILENNENKRVTNSRDTQEVKLKQGLQMLAIFKNHEAQTNILEDFDFYEQREKAMLDDRQQQKPE
	GRMZM2G169116_T01	ZmDF1C	IPSPVVIRKTAYNLSDFVTKYEQALFFVIKSYSEDDIHKSIKYNVWASTPNGNKRLDNAYRLAQERMAEKGTKCPVFLFFSVNASGQFCGVAEMVGPVDFNRNMNFWQQDKWNGFFSVKWHIIKDVPNPQFRHIILENNENKPVTNSRDTQEVKFSQGTEMLNIFKNFTCKASILDDFDFYENRQKVMQDRRGKPLTS
	GRMZM2G127780_T01	ZmDF2C	IPSPVAISKNACNLSDFVTKYEQALFFVIKSYSEDDIHKSVKYNVWASTPNGNKRLDNAYRVAQERIAEKGTKCPVFLFFSVNASGQFCGVAEMVGPVDFNRNMNFWQQDKWNGFFSVKWHIIKDVPNPQFRHIILENNENKPVTNSRDTQEVNFSQGTEMLNIFKNFTCKTSILDDFDFYENRQKVMQDRRGKLLTT
	GRMZM2G056573_T01	ZmDF3C	PDGTIIIRTDQYNRDDLRVDYMYAKFFVIKSIGEADVHKSIKYGVWSSSSNGNIKLDSAFRDADRISRRHSTKCPVFLFFSVNGSGHFCGMAEMVGPVDFHKDMDFWCQDKWTGCFPVRWHIVKDIPNGFLQHITLQNNENKPVTHSRDTQEIPYLPGISVIKIFKDIKVRDCLFDDFMRYEAEEAQMKPHRRCKLSYD
	GRMZM2G098174_T01	ZmDF4C	PDGTIVIRTDQYNRDDLRLDYMYAKFFVIKSIGEADVHKSIKYGVWSSSSSGNSKLDSAFRDADRISRRHSTKCPVFLFFSVNGSGHFCGMAEMVGPVDFHKDMDFWCQDKWTGCFPVRWHIVKDIPNGSLQHITLQNNENKPVTHSRDTQEVPYLPGMSVINIFKDIKVRYCLFDDFMSYEAEEAQKRAHRRCKLSSN
	GRMZM2G303312_T01	ZmDF5C	DITSPLIRRNQYNRSDFSVQYNQAKFFMIKSYSEDDIHKGIKYNVWASTPNGNNKLDAAYHEAQNLMDSGERCPVFLFFSVNTSGQFVGLAEMLGPVDFKKTMDFWEEDKWSGFFPIKWHIIKDIPNRLFKHIILENNDNRIVTFSRDTQEIGLPQGVQMLKIFKEQPQGTSILDDFDFYEEKANARRTQKRGNSES
	Zm00008a020283_T01	ZmDC1A	TRIATPLPQGPSRYFIVKSCNRENLEISVQQGIWATQRSNEAKLNEAFESTENVILIFSINRTRNFQGCAKMTSRIGGYIGGGNWKSAHGTAHFGRNFSMQWLKLCELSFQKTHHLRNPYNDNLPVKISRDCQELEPFVGEQLASLLYLEPDSELTAMLIAAEAKREEEK
Zostera marina	Zosma39g00650.1	ZmaDF1A	DSANLVPDKEQYNKTDFSEKYSDAKFYIIKSYSEDDIHKSIKYNVWASTPNGNKKLDAGYQEAQEKSGGLPLFLFFSVNTSGQFVGVAEMVGNVDFNKTVDYWQQDKWNGCFPVKWHIVKDVPNSILKHITLENNDNKPVTNSRDTQEVKFEQGIQLLKLFKDHVSKTSILDDFGFYEGRQKAMQEKRAKQQFQ
	Zosma91g00280.1	ZmaDF1B	NNSTATVNNELYNQPDFAVEHKDARFFVIKSYSEDNVHKSIKYGLWASTPNGNRKLDAAYREAKEKGGACPVFLFFSVNSSAQFCGVAEMIGHVDFNKSVDYWQQDKWSGNFPLKWHIVKDVPNSMFRHIILENNDKKPVTNSRDTQEIKLKQGLEMLSIFKGHESSTSILEDFDFYEEREKAMKERKALHKQQ
	Zosma467g00180.1	ZmaDF1C	ENGNITIDPSSYNLAEFPDKYPTARFFVIKSYSEDDVHKSIKYNMWSSTPSGNKRLDVAYDGAKKISESKKMLCPVFLFFSVNASGQFCGVSEMKGPVDFHKDMDFWQQDKWSGSFPVKWHIVKDVANSNFRHIILENNENKSVTNSRDTQEVPYKAGVSMLNIFKESEMKMSIFDDFCHYEERQRIMYEEKCSSQQK
	Zosma105g00190.1	ZmaDF2C	SNKTVLIKKDDYNHYDFQVNYEQALFFIIKSYSEDDIHKSIKYNVWASTPNGNKRLDAAFQSAQNQMKEKGCACPVFLFFSVNASGQFCGVAEMTGRVDFNKNMDFWQQDKWNGYIPVKWHIIKDVPNPHFRHIILENNDNKPVTNSRDTQEVLFLRGSDMLKIFKYFHTNTSILDDFEFYESRQKVMLDKRAKICDV
	Zosma103g00140.1	ZmaDF3C	GSKTAIFRRDDYNLSDFPTNYDQASFFVIKSYSEDDIHKSIKYNVWASTLNGNKILDSAFQTAEEKMMKEEGNNHHPIFLFFSVNASGQFCGVAEMIGRVDFNKNMGFWQQDKWNGFFPVKWHIIKDVPNPQLRHIKLENNDYKPVTNSRDTQEVKLTQGSEMLNIFKAFSNKTSILDDFGFYEKRQKVMQDKRTKICAS
	Zosma14g00600.1	ZmaDF4C	ANKTVLIKRDDYNLLDFPIKYEHALFFIIKSYSEDDIHKSIKYNVWTSTSNGNKKLDNAFHKIQENIGERGLSSSKCPVFLFFSVNASGQFCGVAEMIGGVDFNKHWNFWQQDKWNGSFPVKWHIIKDVPNSHFRHIILANNDSKPVTNSRDTQEIMFQQGSDMLSIFKGFSNKTCILDDFGFYENRQKVMQGKRNKMSSS
	Zosma105g00770.1	ZmaDF5C	SSSSILNYDFQYNFSDFQIKYEHAKFFMIKSYNEDDVHKSIKYNVWASTSSGNKKLNDAFRVVENIFKESSIKCPIFLFFSVNTSGKFLGIAEMVGQVDFKKSMDFWQEERWSGFFPLQWHIVKDVPNINFKNITLPNNDNRLVYYSRDTQEIPLLQGLEMLKIFKHYNADMSILEDFDFYDIREKSLCAKRTCIPSL
	Zosma158g00160.1	ZmaDC1A	ICNAIPLPPGQSRYFIVKSCNRENLELSVQQGAWATQRSNEAKLNGAFETTDNVILLFSINRTRHFQGCAKMTSKIGGYVGGGNWKYAHGTPHYGRNFSIKWLKLGELSFHKTRHLRNPYNDNLPVKISRDCQELDPFVGPQLATLLYDEPDSELWAMLVASETKREEEK
	*All accession numbers relate to the JGI Phytozome, Metazome or MycoCosm databases
	** In cases when a name was already attributed to a protein, this name was kept with the new name, refering to the species of origin and to the phylogenetic classification of the protein, added in parenthesis
	*** For these species, only the core (b1 to a3) YTH motif are indicated

## Sheet: Table S3
Table S3. Ka/Ks values of LcYTH gene pairs
Gene1	Gene2	Ka	Ks	Ka/Ks
LcYTHDF3	LcYTHDF4	0.148919	0.837175	0.177882
LcYTHDF6	LcYTHDF7	0.148789	0.822622	0.180872

## Sheet: Table S4
Table S4. Details of conserved motifs from PmYTH proteins.
Motif	Motif Sequence
motif 1	QDKWNGSFPVKWHIIKDVPNSQFRHIILENNENKPVTNSRDTQEV
motif 2	IDRDQYNRPDFPTEYKDAKFFVIKSYSEDDVHKSIKYNVWASTPNGNKRL
motif 3	EKEGACPVFLFFSVNASGQFCGVAEMVGPVDFNKSVDFWQ
motif 4	KFEQGJEMLNIFKNYSSKTSILDDFGFYEDRQKAMQEKKARQQ
motif 5	LANGNGNFDVLNEQNRGPRANRAKNQW
motif 6	EWDEYSRFVNPDGVEIPY
motif 7	YGDNPSLMYHQGYGYSPYGPY
motif 8	KTGLGFGSSISNFKANGRGWIATDKLKRR
motif 9	VYDLRYGYDGFGSGGPWLDGPKFSDGQRR
motif 10	IPSSERSMTPLLQDFMDPSMCYLPNGYGPTNYCYGGY
Note: Red represents tryptophan in the YTH domain

## Sheet: Table S5
Table S5. Prediction of promoter cis-acting elements
gene	Cis-acting element	Cis-acting element sequence	Function
LcCPSF30-L	TGACG-motif	TGACG	Hordeum vulgare	cis-acting regulatory element involved in the MeJA-responsiveness
LcCPSF30-L	TGACG-motif	TGACG	Hordeum vulgare	cis-acting regulatory element involved in the MeJA-responsiveness
LcCPSF30-L	TCT-motif	TCTTAC	Arabidopsis thaliana	part of a light responsive element
LcCPSF30-L	TCT-motif	TCTTAC	Arabidopsis thaliana	part of a light responsive element
LcCPSF30-L	TCCC-motif	TCTCCCT	Spinacia oleracea	part of a light responsive element
LcCPSF30-L	Sp1	GGGCGG	Oryza sativa	light responsive element
LcCPSF30-L	O2-site	GATGACATGG	Zea mays	cis-acting regulatory element involved in zein metabolism regulation
LcCPSF30-L	MRE	AACCTAA	Petroselinum crispum	MYB binding site involved in light responsiveness
LcCPSF30-L	MBS	CAACTG	Arabidopsis thaliana	MYB binding site involved in drought-inducibility
LcCPSF30-L	MBS	CAACTG	Arabidopsis thaliana	MYB binding site involved in drought-inducibility
LcCPSF30-L	MBS	CAACTG	Arabidopsis thaliana	MYB binding site involved in drought-inducibility
LcCPSF30-L	LTR	CCGAAA	Hordeum vulgare	cis-acting element involved in low-temperature responsiveness
LcCPSF30-L	LTR	CCGAAA	Hordeum vulgare	cis-acting element involved in low-temperature responsiveness
LcCPSF30-L	I-box	AAGATAAGGCT	Gossypium hirsutum	part of a light responsive element
LcCPSF30-L	GT1-motif	GGTTAAT	Avena sativa	light responsive element
LcCPSF30-L	GT1-motif	GGTTAA	Arabidopsis thaliana	light responsive element
LcCPSF30-L	G-Box	CACGTG	Pisum sativum	cis-acting regulatory element involved in light responsiveness
LcCPSF30-L	G-Box	CACGTT	Pisum sativum	cis-acting regulatory element involved in light responsiveness
LcCPSF30-L	G-box	TACGTG	Arabidopsis thaliana	cis-acting regulatory element involved in light responsiveness
LcCPSF30-L	G-box	GCCACGTGGA	Arabidopsis thaliana	cis-acting regulatory element involved in light responsiveness
LcCPSF30-L	G-box	CACGTG	Arabidopsis thaliana	cis-acting regulatory element involved in light responsiveness
LcCPSF30-L	G-box	CACGAC	Zea mays	cis-acting regulatory element involved in light responsiveness
LcCPSF30-L	G-box	CACGTC	Zea mays	cis-acting regulatory element involved in light responsiveness
LcCPSF30-L	GATA-motif	GATAGGG	Pisum sativum	part of a light responsive element
LcCPSF30-L	circadian	CAAAGATATC	Lycopersicon esculentum	cis-acting regulatory element involved in circadian control
LcCPSF30-L	chs-Unit 1 m1	ACCTAACCCGG	Zea mays	part of a light responsive element
LcCPSF30-L	chs-CMA2a	TCACTTGA	Petroselinum crispum	part of a light responsive element
LcCPSF30-L	CGTCA-motif	CGTCA	Hordeum vulgare	cis-acting regulatory element involved in the MeJA-responsiveness
LcCPSF30-L	CGTCA-motif	CGTCA	Hordeum vulgare	cis-acting regulatory element involved in the MeJA-responsiveness
LcCPSF30-L	CAT-box	GCCACT	Arabidopsis thaliana	cis-acting regulatory element related to meristem expression
LcCPSF30-L	CAT-box	GCCACT	Arabidopsis thaliana	cis-acting regulatory element related to meristem expression
LcCPSF30-L	CAT-box	GCCACT	Arabidopsis thaliana	cis-acting regulatory element related to meristem expression
LcCPSF30-L	Box II	CCACGTGGC	Petroselinum crispum	part of a light responsive element
LcCPSF30-L	Box II	ACACGTTGT	Sinapis alba	part of a light responsive element
LcCPSF30-L	AuxRR-core	GGTCCAT	Nicotiana tabacum	cis-acting regulatory element involved in auxin responsiveness
LcCPSF30-L	ATCT-motif	AATCTAATCC	Pisum sativum	part of a conserved DNA module involved in light responsiveness
LcCPSF30-L	ARE	AAACCA	Zea mays	cis-acting regulatory element essential for the anaerobic induction
LcCPSF30-L	ABRE	ACGTG	Arabidopsis thaliana	cis-acting element involved in the abscisic acid responsiveness
LcCPSF30-L	ABRE	CACGTG	Arabidopsis thaliana	cis-acting element involved in the abscisic acid responsiveness
LcCPSF30-L	ABRE	ACGTG	Arabidopsis thaliana	cis-acting element involved in the abscisic acid responsiveness
LcCPSF30-L	ABRE	ACGTG	Arabidopsis thaliana	cis-acting element involved in the abscisic acid responsiveness
LcCPSF30-L	ABRE	GCAACGTGTC	Hordeum vulgare	cis-acting element involved in the abscisic acid responsiveness
LcCPSF30-L	ABRE	ACGTG	Arabidopsis thaliana	cis-acting element involved in the abscisic acid responsiveness
LcDF1	TGACG-motif	TGACG	Hordeum vulgare	cis-acting regulatory element involved in the MeJA-responsiveness
LcDF1	Sp1	GGGCGG	Oryza sativa	light responsive element
LcDF1	MSA-like	TCCAACGGT	Catharanthus roseus	cis-acting element involved in cell cycle regulation
LcDF1	MBS	CAACTG	Arabidopsis thaliana	MYB binding site involved in drought-inducibility
LcDF1	LTR	CCGAAA	Hordeum vulgare	cis-acting element involved in low-temperature responsiveness
LcDF1	GT1-motif	GGTTAA	Arabidopsis thaliana	light responsive element
LcDF1	G-Box	CACGTT	Pisum sativum	cis-acting regulatory element involved in light responsiveness
LcDF1	G-Box	CACGTG	Pisum sativum	cis-acting regulatory element involved in light responsiveness
LcDF1	G-box	CACGTG	Arabidopsis thaliana	cis-acting regulatory element involved in light responsiveness
LcDF1	GATA-motif	AAGGATAAGG	Solanum tuberosum	part of a light responsive element
LcDF1	GATA-motif	AAGGATAAGG	Solanum tuberosum	part of a light responsive element
LcDF1	GARE-motif	TCTGTTG	Brassica oleracea	gibberellin-responsive element
LcDF1	GARE-motif	TCTGTTG	Brassica oleracea	gibberellin-responsive element
LcDF1	chs-CMA1a	TTACTTAA	Daucus carota	part of a light responsive element
LcDF1	CGTCA-motif	CGTCA	Hordeum vulgare	cis-acting regulatory element involved in the MeJA-responsiveness
LcDF1	Box 4	ATTAAT	Petroselinum crispum	part of a conserved DNA module involved in light responsiveness
LcDF1	Box 4	ATTAAT	Petroselinum crispum	part of a conserved DNA module involved in light responsiveness
LcDF1	ABRE	ACGTG	Arabidopsis thaliana	cis-acting element involved in the abscisic acid responsiveness
LcDF1	ABRE	CGCACGTGTC	Hordeum vulgare	cis-acting element involved in the abscisic acid responsiveness
LcDF1	ABRE	CACGTG	Arabidopsis thaliana	cis-acting element involved in the abscisic acid responsiveness
LcDF1	ABRE	ACGTG	Arabidopsis thaliana	cis-acting element involved in the abscisic acid responsiveness
LcDF2	TC-rich repeats	GTTTTCTTAC	Nicotiana tabacum	cis-acting element involved in defense and stress responsiveness
LcDF2	Sp1	GGGCGG	Oryza sativa	light responsive element
LcDF2	O2-site	GTTGACGTGA	Zea mays	cis-acting regulatory element involved in zein metabolism regulation
LcDF2	MRE	AACCTAA	Petroselinum crispum	MYB binding site involved in light responsiveness
LcDF2	MRE	AACCTAA	Petroselinum crispum	MYB binding site involved in light responsiveness
LcDF2	MBS	CAACTG	Arabidopsis thaliana	MYB binding site involved in drought-inducibility
LcDF2	MBS	CAACTG	Arabidopsis thaliana	MYB binding site involved in drought-inducibility
LcDF2	LTR	CCGAAA	Hordeum vulgare	cis-acting element involved in low-temperature responsiveness
LcDF2	G-box	CACGTC	Zea mays	cis-acting regulatory element involved in light responsiveness
LcDF2	G-Box	CACGTT	Pisum sativum	cis-acting regulatory element involved in light responsiveness
LcDF2	GARE-motif	TCTGTTG	Brassica oleracea	gibberellin-responsive element
LcDF2	CAT-box	GCCACT	Arabidopsis thaliana	cis-acting regulatory element related to meristem expression
LcDF2	Box 4	ATTAAT	Petroselinum crispum	part of a conserved DNA module involved in light responsiveness
LcDF2	AuxRR-core	GGTCCAT	Nicotiana tabacum	cis-acting regulatory element involved in auxin responsiveness
LcDF2	ARE	AAACCA	Zea mays	cis-acting regulatory element essential for the anaerobic induction
LcDF2	ARE	AAACCA	Zea mays	cis-acting regulatory element essential for the anaerobic induction
LcDF2	ABRE	ACGTG	Arabidopsis thaliana	cis-acting element involved in the abscisic acid responsiveness
LcDF2	ABRE	ACGTG	Arabidopsis thaliana	cis-acting element involved in the abscisic acid responsiveness
LcDF3	TGACG-motif	TGACG	Hordeum vulgare	cis-acting regulatory element involved in the MeJA-responsiveness
LcDF3	TCT-motif	TCTTAC	Arabidopsis thaliana	part of a light responsive element
LcDF3	TCA-element	CCATCTTTTT	Nicotiana tabacum	cis-acting element involved in salicylic acid responsiveness
LcDF3	Sp1	GGGCGG	Oryza sativa	light responsive element
LcDF3	MBS	CAACTG	Arabidopsis thaliana	MYB binding site involved in drought-inducibility
LcDF3	MBS	CAACTG	Arabidopsis thaliana	MYB binding site involved in drought-inducibility
LcDF3	LTR	CCGAAA	Hordeum vulgare	cis-acting element involved in low-temperature responsiveness
LcDF3	LTR	CCGAAA	Hordeum vulgare	cis-acting element involved in low-temperature responsiveness
LcDF3	G-Box	CACGTG	Pisum sativum	cis-acting regulatory element involved in light responsiveness
LcDF3	G-box	ACACGTGT	Brassica napus	cis-acting regulatory element involved in light responsiveness
LcDF3	G-box	CACGTG	Arabidopsis thaliana	cis-acting regulatory element involved in light responsiveness
LcDF3	G-box	CACGTC	Zea mays	cis-acting regulatory element involved in light responsiveness
LcDF3	G-box	CACGAC	Zea mays	cis-acting regulatory element involved in light responsiveness
LcDF3	G-box	GCCACGTGGA	Arabidopsis thaliana	cis-acting regulatory element involved in light responsiveness
LcDF3	G-box	CACGAC	Zea mays	cis-acting regulatory element involved in light responsiveness
LcDF3	GATA-motif	GATAGGG	Pisum sativum	part of a light responsive element
LcDF3	circadian	CAAAGATATC	Lycopersicon esculentum	cis-acting regulatory element involved in circadian control
LcDF3	CGTCA-motif	CGTCA	Hordeum vulgare	cis-acting regulatory element involved in the MeJA-responsiveness
LcDF3	CAT-box	GCCACT	Arabidopsis thaliana	cis-acting regulatory element related to meristem expression
LcDF3	AuxRR-core	GGTCCAT	Nicotiana tabacum	cis-acting regulatory element involved in auxin responsiveness
LcDF3	ABRE	CACGTG	Arabidopsis thaliana	cis-acting element involved in the abscisic acid responsiveness
LcDF3	ABRE	ACGTG	Arabidopsis thaliana	cis-acting element involved in the abscisic acid responsiveness
LcDF3	ABRE	ACGTG	Arabidopsis thaliana	cis-acting element involved in the abscisic acid responsiveness
LcDF3	3-AF1 binding site	TAAGAGAGGAA	Solanum tuberosum	light responsive element
LcDF4	TGA-element	AACGAC	Brassica oleracea	auxin-responsive element
LcDF4	TGA-element	AACGAC	Brassica oleracea	auxin-responsive element
LcDF4	TCT-motif	TCTTAC	Arabidopsis thaliana	part of a light responsive element
LcDF4	TCT-motif	TCTTAC	Arabidopsis thaliana	part of a light responsive element
LcDF4	TC-rich repeats	GTTTTCTTAC	Nicotiana tabacum	cis-acting element involved in defense and stress responsiveness
LcDF4	TCA-element	CCATCTTTTT	Nicotiana tabacum	cis-acting element involved in salicylic acid responsiveness
LcDF4	Sp1	GGGCGG	Oryza sativa	light responsive element
LcDF4	MRE	AACCTAA	Petroselinum crispum	MYB binding site involved in light responsiveness
LcDF4	MBS	CAACTG	Arabidopsis thaliana	MYB binding site involved in drought-inducibility
LcDF4	MBS	CAACTG	Arabidopsis thaliana	MYB binding site involved in drought-inducibility
LcDF4	LTR	CCGAAA	Hordeum vulgare	cis-acting element involved in low-temperature responsiveness
LcDF4	LTR	CCGAAA	Hordeum vulgare	cis-acting element involved in low-temperature responsiveness
LcDF4	LTR	CCGAAA	Hordeum vulgare	cis-acting element involved in low-temperature responsiveness
LcDF4	LTR	CCGAAA	Hordeum vulgare	cis-acting element involved in low-temperature responsiveness
LcDF4	GT1-motif	GGTTAAT	Avena sativa	light responsive element
LcDF4	GT1-motif	GGTTAA	Arabidopsis thaliana	light responsive element
LcDF4	GT1-motif	GGTTAA	Arabidopsis thaliana	light responsive element
LcDF4	GT1-motif	GGTTAAT	Avena sativa	light responsive element
LcDF4	GT1-motif	GGTTAA	Arabidopsis thaliana	light responsive element
LcDF4	GATA-motif	AAGGATAAGG	Solanum tuberosum	part of a light responsive element
LcDF4	CAT-box	GCCACT	Arabidopsis thaliana	cis-acting regulatory element related to meristem expression
LcDF4	ATC-motif	AGTAATCT	Spinacia oleracea	part of a conserved DNA module involved in light responsiveness
LcDF4	ARE	AAACCA	Zea mays	cis-acting regulatory element essential for the anaerobic induction
LcDF4	ARE	AAACCA	Zea mays	cis-acting regulatory element essential for the anaerobic induction
LcDF4	ARE	AAACCA	Zea mays	cis-acting regulatory element essential for the anaerobic induction
LcDF4	ARE	AAACCA	Zea mays	cis-acting regulatory element essential for the anaerobic induction
LcDF4	ARE	AAACCA	Zea mays	cis-acting regulatory element essential for the anaerobic induction
LcDF4	ARE	AAACCA	Zea mays	cis-acting regulatory element essential for the anaerobic induction
LcDF4	ARE	AAACCA	Zea mays	cis-acting regulatory element essential for the anaerobic induction
LcDF4	ARE	AAACCA	Zea mays	cis-acting regulatory element essential for the anaerobic induction
LcDF5	TGACG-motif	TGACG	Hordeum vulgare	cis-acting regulatory element involved in the MeJA-responsiveness
LcDF5	TCT-motif	TCTTAC	Arabidopsis thaliana	part of a light responsive element
LcDF5	TCT-motif	TCTTAC	Arabidopsis thaliana	part of a light responsive element
LcDF5	LTR	CCGAAA	Hordeum vulgare	cis-acting element involved in low-temperature responsiveness
LcDF5	LTR	CCGAAA	Hordeum vulgare	cis-acting element involved in low-temperature responsiveness
LcDF5	I-box	ccttatcct	Arabidopsis thaliana	part of a light responsive element
LcDF5	I-box	gGATAAGGTG	Zea mays	part of a light responsive element
LcDF5	G-Box	CACGTT	Pisum sativum	cis-acting regulatory element involved in light responsiveness
LcDF5	G-box	CACGAC	Zea mays	cis-acting regulatory element involved in light responsiveness
LcDF5	GATA-motif	AAGGATAAGG	Solanum tuberosum	part of a light responsive element
LcDF5	CGTCA-motif	CGTCA	Hordeum vulgare	cis-acting regulatory element involved in the MeJA-responsiveness
LcDF5	Box 4	ATTAAT	Petroselinum crispum	part of a conserved DNA module involved in light responsiveness
LcDF5	ATC-motif	AGTAATCT	Spinacia oleracea	part of a conserved DNA module involved in light responsiveness
LcDF5	ARE	AAACCA	Zea mays	cis-acting regulatory element essential for the anaerobic induction
LcDF5	ARE	AAACCA	Zea mays	cis-acting regulatory element essential for the anaerobic induction
LcDF5	ARE	AAACCA	Zea mays	cis-acting regulatory element essential for the anaerobic induction
LcDF5	AE-box	AGAAACAA	Arabidopsis thaliana	part of a module for light response
LcDF5	AE-box	AGAAACAA	Arabidopsis thaliana	part of a module for light response
LcDF5	ABRE	ACGTG	Arabidopsis thaliana	cis-acting element involved in the abscisic acid responsiveness
LcDF6	1	TGACG	Hordeum vulgare	cis-acting regulatory element involved in the MeJA-responsiveness
LcDF6	TCT-motif	TCTTAC	Arabidopsis thaliana	part of a light responsive element
LcDF6	Sp1	GGGCGG	Oryza sativa	light responsive element
LcDF6	P-box	CCTTTTG	Oryza sativa	gibberellin-responsive element
LcDF6	P-box	CCTTTTG	Oryza sativa	gibberellin-responsive element
LcDF6	P-box	CAACAAACCCCTT	Petroselinum crispum	gibberellin-responsive element and part of a light responsive element
LcDF6	O2-site	GATGATGTGG	Zea mays	cis-acting regulatory element involved in zein metabolism regulation
LcDF6	MBS	CAACTG	Arabidopsis thaliana	MYB binding site involved in drought-inducibility
LcDF6	I-box	cCATATCCAAT	Flaveria trinervia	part of a light responsive element
LcDF6	G-Box	CACGTT	Pisum sativum	cis-acting regulatory element involved in light responsiveness
LcDF6	G-box	CACGTC	Zea mays	cis-acting regulatory element involved in light responsiveness
LcDF6	circadian	CAAAGATATC	Lycopersicon esculentum	cis-acting regulatory element involved in circadian control
LcDF6	CGTCA-motif	CGTCA	Hordeum vulgare	cis-acting regulatory element involved in the MeJA-responsiveness
LcDF6	AuxRR-core	GGTCCAT	Nicotiana tabacum	cis-acting regulatory element involved in auxin responsiveness
LcDF6	ATCT-motif	AATCTAATCC	Pisum sativum	part of a conserved DNA module involved in light responsiveness
LcDF6	ARE	AAACCA	Zea mays	cis-acting regulatory element essential for the anaerobic induction
LcDF6	ABRE	ACGTG	Arabidopsis thaliana	cis-acting element involved in the abscisic acid responsiveness
LcDF6	ABRE	ACGTG	Arabidopsis thaliana	cis-acting element involved in the abscisic acid responsiveness
LcDF7	TGA-element	AACGAC	Brassica oleracea	auxin-responsive element
LcDF7	TGACG-motif	TGACG	Hordeum vulgare	cis-acting regulatory element involved in the MeJA-responsiveness
LcDF7	TGACG-motif	TGACG	Hordeum vulgare	cis-acting regulatory element involved in the MeJA-responsiveness
LcDF7	TGACG-motif	TGACG	Hordeum vulgare	cis-acting regulatory element involved in the MeJA-responsiveness
LcDF7	TGACG-motif	TGACG	Hordeum vulgare	cis-acting regulatory element involved in the MeJA-responsiveness
LcDF7	TCCC-motif	TCTCCCT	Spinacia oleracea	part of a light responsive element
LcDF7	TCA-element	TCAGAAGAGG	Brassica oleracea	cis-acting element involved in salicylic acid responsiveness
LcDF7	Sp1	GGGCGG	Oryza sativa	light responsive element
LcDF7	P-box	CCTTTTG	Oryza sativa	gibberellin-responsive element
LcDF7	LTR	CCGAAA	Hordeum vulgare	cis-acting element involved in low-temperature responsiveness
LcDF7	I-box	atGATAAGGTC	Helianthus annuus	part of a light responsive element
LcDF7	GTGGC-motif	CATCGTGTGGC	Arabidopsis thaliana	part of a light responsive element
LcDF7	GT1-motif	GGTTAA	Arabidopsis thaliana	light responsive element
LcDF7	G-box	CACGTC	Zea mays	cis-acting regulatory element involved in light responsiveness
LcDF7	G-box	CACGTC	Zea mays	cis-acting regulatory element involved in light responsiveness
LcDF7	G-Box	CACGTT	Pisum sativum	cis-acting regulatory element involved in light responsiveness
LcDF7	CGTCA-motif	CGTCA	Hordeum vulgare	cis-acting regulatory element involved in the MeJA-responsiveness
LcDF7	CGTCA-motif	CGTCA	Hordeum vulgare	cis-acting regulatory element involved in the MeJA-responsiveness
LcDF7	CGTCA-motif	CGTCA	Hordeum vulgare	cis-acting regulatory element involved in the MeJA-responsiveness
LcDF7	CGTCA-motif	CGTCA	Hordeum vulgare	cis-acting regulatory element involved in the MeJA-responsiveness
LcDF7	CAT-box	GCCACT	Arabidopsis thaliana	cis-acting regulatory element related to meristem expression
LcDF7	AuxRR-core	GGTCCAT	Nicotiana tabacum	cis-acting regulatory element involved in auxin responsiveness
LcDF7	ARE	AAACCA	Zea mays	cis-acting regulatory element essential for the anaerobic induction
LcDF7	ABRE	ACGTG	Arabidopsis thaliana	cis-acting element involved in the abscisic acid responsiveness
LcDF7	ABRE	ACGTG	Arabidopsis thaliana	cis-acting element involved in the abscisic acid responsiveness
LcDF7	ABRE	ACGTG	Arabidopsis thaliana	cis-acting element involved in the abscisic acid responsiveness
LcDF8	TGACG-motif	TGACG	Hordeum vulgare	cis-acting regulatory element involved in the MeJA-responsiveness
LcDF8	TGACG-motif	TGACG	Hordeum vulgare	cis-acting regulatory element involved in the MeJA-responsiveness
LcDF8	TGACG-motif	TGACG	Hordeum vulgare	cis-acting regulatory element involved in the MeJA-responsiveness
LcDF8	TCT-motif	TCTTAC	Arabidopsis thaliana	part of a light responsive element
LcDF8	TCT-motif	TCTTAC	Arabidopsis thaliana	part of a light responsive element
LcDF8	P-box	CCTTTTG	Oryza sativa	gibberellin-responsive element
LcDF8	O2-site	GATGACATGG	Zea mays	cis-acting regulatory element involved in zein metabolism regulation
LcDF8	I-box	gGATAAGGTG	Zea mays	part of a light responsive element
LcDF8	GARE-motif	TCTGTTG	Brassica oleracea	gibberellin-responsive element
LcDF8	GA-motif	ATAGATAA	Arabidopsis thaliana	part of a light responsive element
LcDF8	chs-Unit 1 m1	ACCTAACCCGC	Hordeum vulgare	part of a light responsive element
LcDF8	chs-CMA1a	TTACTTAA	Daucus carota	part of a light responsive element
LcDF8	CGTCA-motif	CGTCA	Hordeum vulgare	cis-acting regulatory element involved in the MeJA-responsiveness
LcDF8	CGTCA-motif	CGTCA	Hordeum vulgare	cis-acting regulatory element involved in the MeJA-responsiveness
LcDF8	CGTCA-motif	CGTCA	Hordeum vulgare	cis-acting regulatory element involved in the MeJA-responsiveness
LcDF8	AuxRR-core	GGTCCAT	Nicotiana tabacum	cis-acting regulatory element involved in auxin responsiveness
LcDF8	ARE	AAACCA	Zea mays	cis-acting regulatory element essential for the anaerobic induction
LcDF8	ARE	AAACCA	Zea mays	cis-acting regulatory element essential for the anaerobic induction
LcDF8	ARE	AAACCA	Zea mays	cis-acting regulatory element essential for the anaerobic induction
LcDF8	AE-box	AGAAACAA	Arabidopsis thaliana	part of a module for light response

## Sheet: Table S6
Table S6. Primers for qRT-PCR
The name of the primers	Sequence of primers(5'→3')
qYTHDF1-F	CCTTACTACCAGCCACCAA
qYTHDF1-R	CATTTCCTTTACCTGTTTCG
qYTHDF2-F	CTCCTTATTACCAGCCACC
qYTHDF2-R	TTTCCATTACCCGTTTCTAC
qYTHDF3-F	GGCACAACGGCTCACCTT
qYTHDF3-R	GCCTTGATGATACACTCCCT
qYTHDF4-F	TGGCTCCATTTCTAGTTTAGG
qYTHDF4-R	AGTTGCGTTCTGATGTTTGA
qYTHDF5-F	ACTGCTCTTGACCCTACACTA
qYTHDF5-R	CCTATGAGGCGTGGATGT
qYTHDF6-F	TCTAAGTTCCCATCATTCCC
qYTHDF6-R	CCACGGTTCTGTTCATTCA
qYTHDF7-F	CAGCAAATAAGGCGTCAC
qYTHDF7-R	GCAGGGTTGTTTGGATAGA
qYTHDF8-F	GTGCCTCTATTGCCTCTTC
qYTHDF8-R	GATCCTCCATTCCCTTGA
qCPSF30-L-F	TCCCAATAGTTTGCCGAATC
qCPSF30-L-R	TGCCCATACTCCTTGCTGTAC
